# Supplementary material for: Surplus fatty acid synthesis increases oxidative stress in adipocytes and induces lipodystrophy
Source: Nat Commun. 2024 Jan 2;15:133. doi: 10.1038/s41467-023-44393-7 (PMC10761979; doi:10.1038/s41467-023-44393-7)
Supplement: Supplementary file 4 — Source Data [file 41467_2023_44393_MOESM4_ESM.zip]

Archive with 14 entries (13 files):
- Source data/
- Source data/Figure 1.xlsx
- Source data/Figure 2.xlsx
- Source data/Figure 3.xlsx
- Source data/Figure 4.xlsx
- Source data/Figure 5.xlsx
- Source data/Figure 6.xlsx
- Source data/Figure 7.xlsx
- Source data/Supplemental figure 1.xlsx
- Source data/Supplemental figure 2.xlsx
- Source data/Supplemental figure 3.xlsx
- Source data/Supplemental figure 4.xlsx
- Source data/Supplemental figure 5.xlsx
- Source data/Supplemental figure 6.xlsx
