# Supplementary material for: Surplus fatty acid synthesis increases oxidative stress in adipocytes and induces lipodystrophy
Source: Nat Commun. 2024 Jan 2;15:133. doi: 10.1038/s41467-023-44393-7 (PMC10761979; doi:10.1038/s41467-023-44393-7)
Supplement: Supplementary file 4 — Source Data [file 41467_2023_44393_MOESM4_ESM.zip › Source data/Figure 1.xlsx]

## Sheet: Fig. 1b
Fig. 1b
			Mean	SEM	T-test(P value)
	Control	0.824515	1	0.110693	0.0167408
		0.970857
		1.20463
	FASNoe	2.84745	2.2936	0.307736
		2.24914
		1.7842

## Sheet: Fig. 1c
Fig. 1c

## Sheet: Fig. 1d
Fig. 1d
		MEAN	SEM	p(Control VS FASNoe)
Control	0.934593	1	0.0546877	0.0127974
	0.956784
	1.10862
FASNoe	2.58398	2.10022	0.250874
	1.97366
	1.74303

## Sheet: Fig. 1f
Fig. 1f
		Control			FASNoe
	C14:0	3.24645e+09	2.86764e+09	3.07809e+09	4.3141e+09	4.58151e+09	4.88296e+09
	C16:0	7.50182e+09	7.54575e+09	7.07119e+09	1.00678e+10	8.64954e+09	1.00754e+10
	C16:1	9.64092e+09	8.97997e+09	9.71908e+09	1.12586e+10	1.03859e+10	1.17276e+10
	C18:0	3.44819e+09	3.52928e+09	3.70502e+09	4.59691e+09	3.86422e+09	4.30769e+09
	C18:1	2.42597e+09	2.22183e+09	2.50781e+09	2.5523e+09	2.3422e+09	2.45034e+09
		Mean			SEM			T-test(P value)
		Control	FASNoe		Control	FASNoe
	C14:0	3.06406e+09	4.59286e+09	C14:0	1.09577e+08	1.64313e+08	C14:0	0.00150029
	C16:0	7.37292e+09	9.59758e+09	C16:0	1.51396e+08	4.74029e+08	C16:0	0.0110694
	C16:1	9.44666e+09	1.1124e+10	C16:1	2.34431e+08	3.93105e+08	C16:1	0.0214907
	C18:0	3.56083e+09	4.25627e+09	C18:0	7.57996e+07	2.13065e+08	C18:0	0.0371052
	C18:1	2.3852e+09	2.44828e+09	C18:1	8.50352e+07	6.06594e+07	C18:1	0.578482

## Sheet: Fig. 1g
Fig. 1g
	Control			FASNoe
C14:0_0	9.99058e+07	1.02717e+08	1.52863e+08	1.1626e+08	1.0213e+08	1.16144e+08
C14:0_1	1.44734e+07	1.70685e+07	2.49084e+07	2.01701e+07	1.52489e+07	1.58477e+07
C14:0_2	3.07313e+06	3.16135e+06	3.62108e+06	3.71098e+06	2.71941e+06	3.16301e+06
C14:0_3	435595	518128	509663	567634	332412	380143
C14:0_4	1.36558e+06	1.77131e+06	1.72525e+06	2.12587e+06	1.33846e+06	1.59683e+06
C14:0_5	314403	375134	398212	487009	368453	411080
C14:0_6	3.24659e+06	3.1245e+06	3.20515e+06	3.76175e+06	3.19616e+06	3.39252e+06
C14:0_7	707594	616472	825608	999059	717286	806121
C14:0_8	2.03636e+06	2.00902e+06	2.39105e+06	2.84994e+06	2.14162e+06	2.65306e+06
C14:0_9	584725	571335	715693	650040	602888	777600
C14:0_10	2.06606e+06	2.48415e+06	2.66916e+06	3.32196e+06	2.48396e+06	3.02325e+06
C14:0_11	466480	559958	636222	662292	458927	628913
C14:0_12	4.7209e+07	4.74213e+07	4.34577e+07	8.53627e+07	8.85737e+07	8.70861e+07
C14:0_13	7.50618e+06	6.91614e+06	7.08406e+06	1.65009e+07	1.37201e+07	1.62066e+07
C14:0_14	1.77259e+08	1.49964e+08	1.66976e+08	2.09735e+08	2.31053e+08	2.50294e+08
	Mean			SEM			T-test(P value)
	Control	FASNoe		Control	FASNoe
C14:0_0	1.18495e+08	1.11511e+08	C14:0_0	1.72029e+07	4.69087e+06	C14:0_0	0.715263
C14:0_1	1.88167e+07	1.70889e+07	C14:0_1	3.13659e+06	1.55028e+06	C14:0_1	0.647311
C14:0_2	3.28518e+06	3.1978e+06	C14:0_2	169866	286768	C14:0_2	0.806133
C14:0_3	487795	426729	C14:0_3	26214.5	71786.9	C14:0_3	0.469021
C14:0_4	1.62071e+06	1.68705e+06	C14:0_4	128257	231739	C14:0_4	0.814564
C14:0_5	362583	422181	C14:0_5	24994.3	34671.2	C14:0_5	0.23566
C14:0_6	3.19208e+06	3.45014e+06	C14:0_6	35846.8	165795	C14:0_6	0.202815
C14:0_7	716558	840822	C14:0_7	60538.6	83170.6	C14:0_7	0.293592
C14:0_8	2.14548e+06	2.54821e+06	C14:0_8	123039	211088	C14:0_8	0.174635
C14:0_9	623918	676843	C14:0_9	46050.3	52185	C14:0_9	0.48935
C14:0_10	2.40646e+06	2.94306e+06	C14:0_10	178383	245212	C14:0_10	0.151509
C14:0_11	554220	583378	C14:0_11	49084.3	62966.8	C14:0_11	0.733443
C14:0_12	4.60294e+07	8.70075e+07	C14:0_12	1.28727e+06	927766	C14:0_12	1.33556e-05
C14:0_13	7.16879e+06	1.54759e+07	C14:0_13	175520	881979	C14:0_13	0.000763378
C14:0_14	1.64733e+08	2.30361e+08	C14:0_14	7.95883e+06	1.17135e+07	C14:0_14	0.00977615

## Sheet: Fig. 1i
Fig. 1i
			Mean	SEM	T-test(P value)
	Control	111.311	100	7.05172	0.005038
		101.639
		87.0492
	FASNoe	53.2787	58.1967	2.50595
		59.8197
		61.4918

## Sheet: Fig. 1j
Fig. 1j
			Mean	SEM	T-test(P value)
	Control	116.393	100	8.54527	0.0470595
		95.9897
		87.6176
	FASNoe	118.532	133.23	8.01713
		135.028
		146.129

## Sheet: Fig. 1k
Fig. 1k
	um2	0-500	500-1000	1000-3000
	Control	95.4628	3.62976	0.907441
		93.2546	6.40809	0.337268
		94.9962	4.33966	0.664171
	FASNoe	82.598	12.9902	3.41176
		84.6621	10.6168	3.72109
		85.1432	12.8146	4.04219
		Mean			SEM			T-test(P value)
	um2	Control	FASNoe		Control	FASNoe
	0-500	94.5712	84.1345	0-500	0.671922	0.780669	0-500	0.000534042
	500-1000	4.79251	12.1405	500-1000	0.833383	0.763552	500-1000	0.0028883
	1000-3000	0.636293	3.72502	1000-3000	0.165184	0.182	1000-3000	0.000230746

## Sheet: Fig. 1m
Fig. 1m
	Control	99.7167	104.816	95.4674
	FASNoe	61.7564	54.9575	61.7564
	FASNoe+Necrostatin-1	78.7535	71.3881	52.5496
	FASNoe+Liproxstatin-1	65.7224	81.5864	71.5297
	FASNoe+Z-VAD	99.7167	91.7847	87.2521
		Mean		SEM		T-test(P value)
	Control	100	Control	2.70238
	FASNoe	59.4901	FASNoe	2.26629	Control vs FASNoe	0.000327972
	FASNoe+Necrostatin-1	92.9178	FASNoe+Necrostatin-1	3.64255	FASNoe vs FASNoe+Necrostatin-1	0.00146324
	FASNoe+Liproxstatin-1	67.5637	FASNoe+Liproxstatin-1	7.80238	FASNoe vs FASNoe+Liproxstatin	0.376615
	FASNoe+Z-VAD	72.9462	FASNoe+Z-VAD	4.63399	FASNoe vs FASNoe+Z-VAD	0.0595113

## Sheet: Fig. 1n
Fig. 1n
	Control	98.2828	102.665	99.0517
	FASNoe	131.153	139.764	127.981
	FASNoe+Necrostatin-1	97.2448	100.974	109.824
	FASNoe+Liproxstatin-1	129.077	117.793	117.928
	FASNoe+Z-VAD	120.754	121.522	128.635
		Mean		SEM		T-test(P value)
	Control	100	Control	1.35109
	FASNoe	132.966	FASNoe	3.52027	Control vs FASNoe	0.000943165
	FASNoe+Necrostatin-1	102.681	FASNoe+Necrostatin-1	3.73018	FASNoe vs FASNoe+Necrostatin-1	0.00411688
	FASNoe+Liproxstatin-1	121.599	FASNoe+Liproxstatin-1	3.73891	FASNoe vs FASNoe+Liproxstatin	0.0912773
	FASNoe+Z-VAD	123.637	FASNoe+Z-VAD	2.50872	FASNoe vs FASNoe+Z-VAD	0.0970886

[truncated: 1 more sheets: Fig. 1o]
