# Supplementary material for: Surplus fatty acid synthesis increases oxidative stress in adipocytes and induces lipodystrophy
Source: Nat Commun. 2024 Jan 2;15:133. doi: 10.1038/s41467-023-44393-7 (PMC10761979; doi:10.1038/s41467-023-44393-7)
Supplement: Supplementary file 4 — Source Data [file 41467_2023_44393_MOESM4_ESM.zip › Source data/Figure 2.xlsx]

## Sheet: Fig. 2b
Fig. 2b
	iNAP3(NADPH)		iNAP control				iNAP3(NADPH)		iNAP control
	Control	FASNoe	Control	FASNoe			Control	FASNoe	Control	FASNoe
	2.92989	2.57778	1.68012	1.56797		mean	2.74275	2.00345	1.67961	1.56097
	3.10333	2.21928	1.75879	1.2507		sem	0.0833157	0.0776081	0.0472238	0.0591489
	3.00838	1.91231	1.48049	1.31881		T-test(P value)(Control vs FASNoe)		3.24582e-08		0.116181
	2.5067	1.75805	1.6662	1.78095
	2.6323	1.3037	1.96969	1.53221
	3.39778	2.09291	2.03333	1.26556
	3.24081	1.62414	1.81932	1.70532
	2.47253	1.90213	1.78043	1.66295
	2.32567	1.95662	1.12382	1.29803
	2.53458	1.70613	1.58348	1.38658
	2.63919	2.11437	1.45377	1.1481
	2.99539	2.26742	1.59588	1.72475
	2.67327	2.51527	1.82814	1.46423
	2.56518	1.94265	1.74474	2.2603
	1.83829	2.10696	1.9198	1.8729
	2.30331	1.64391	1.47649	1.6195
	2.21066	2.53605	1.5679	1.7313
	2.81314	2.1796	1.43908	1.34518
	2.6541	2.14831	1.79217	1.78449
	2.76513	2.39035	2.01264	1.88033
	3.08897	2.21057	1.92498	1.20207
	2.60771	2.12745	1.52242	1.12514
	3.65335	1.80718	1.78022	1.75896
	2.8664	1.03958	1.35665	1.77686

## Sheet: Fig. 2d
Fig. 2d
	Hyper		CPYFP(Control)				Hyper		CPYFP(Control)
	Control	FASNoe	Control	FASNoe			Control	FASNoe	Control	FASNoe
	0.230712	0.173675	0.238696	0.156367		mean	0.126616	0.289145	0.14841	0.1226
	0.131526	0.171546	0.301065	0.15074		sem	0.00824287	0.0289642	0.015003	0.00812045
	0.151614	0.41821	0.259697	0.0930098		T-test(P value)(Control vs FASNoe)		2.90853e-06		0.137789
	0.062739	0.594959	0.162831	0.0859732
	0.0893352	0.419612	0.164564	0.160333
	0.146273	0.204401	0.130763	0.234152
	0.0993109	0.456262	0.165621	0.087177
	0.151662	0.164101	0.0911116	0.0855007
	0.115116	0.357576	0.0964157	0.172903
	0.142194	0.274067	0.240327	0.0905136
	0.19396	0.19912	0.275459	0.125275
	0.106574	0.128006	0.120799	0.10533
	0.11342	0.474098	0.111306	0.116097
	0.168063	0.293797	0.16786	0.165478
	0.142414	0.304495	0.10119	0.138512
	0.134896	0.193685	0.0962768	0.120783
	0.107621	0.196495	0.0948087	0.107833
	0.0928735	0.153016	0.0699393	0.0924293
	0.0941768	0.156899	0.0886065	0.0888362
	0.12982	0.519035	0.0988313	0.12441
	0.0896847	0.253466	0.0860801	0.0853217
	0.0915674	0.254665	0.102767	0.110221

## Sheet: Fig. 2f
Fig. 2f
	Control	FASNoe				CellROX
	117765	624821				Control	FASNoe
	203009	337635			mean	148828	566275
	368805	212021			sem	10010.8	34608
	371167	542166			T-test(P value)(Control vs FASNoe)	4.16152e-22
	84564	277777
	111662	485869
	52539	212125				CellROX
	56602	1224681				Control	FASNoe
	43736	977466			mean	1	3.80489
	73525	582412			sem	0.0672642	0.232537
	67808	665916			T-test(P value)(Control vs FASNoe)	4.16152e-22
	72372	503915
	115430	1186252
	96451	233258
	74224	753039
	48412	625011
	75194	506704
	342313	627942
	105496	323752
	66601	549529
	126137	269548
	206689	749404
	122537	1109589
	172966	499221
	194058	704555
	50463	417685
	41950	576067
	77186	483521
	48567	540751
	95821	651232
	92129	767582
	107729	1225948
	92380	540602
	86495	707341
	150297	639239
	222208	545827
	104789	194425
	220641	86071
	199399	712448
	103293	614575
	112533	534920
	149962	372110
	66451	429055
	160851	251313
	126475	511290
	209179	1538707
	141519	281798
	178281	262742
	182057	443287
	169976	286469
	89136	317315
	169648	406859
	194725	1500886
	170815	553176
	287690	434780
	102262	432731
	82087	624881
	282271	354172
	159105	207771
	250857	590773
	155573	395939
	181855	708887
	210342	518383
	111377	608670
	148899	277164
	222955	753658
	433727	490965
	186112	585899
	152975	647473
	264868	829233

## Sheet: Fig. 2h
Fig. 2h
	Control	94.7692	102.769	102.462
	FASNoe	55.3846	59.6923	57.0769
	FASNoe+BHA	87.3846	79.3846	76
	FASNoe+GSH	97.2308	87.3846	90.9231
		Mean		SEM		T-test(P value)
	Control	100	Control	2.61689
	FASNoe	57.3846	FASNoe	1.253	Control vs FASNoe	0.00012503
	FASNoe+BHA	91.8462	FASNoe+Necrostatin-1	2.87957	FASNoe vs FASNoe+BHA	0.000391804
	FASNoe+GSH	80.9231	FASNoe+Liproxstatin-1	3.37528	FASNoe vs FASNoe+GSH	0.00282842
