# Supplementary material for: Surplus fatty acid synthesis increases oxidative stress in adipocytes and induces lipodystrophy
Source: Nat Commun. 2024 Jan 2;15:133. doi: 10.1038/s41467-023-44393-7 (PMC10761979; doi:10.1038/s41467-023-44393-7)
Supplement: Supplementary file 4 — Source Data [file 41467_2023_44393_MOESM4_ESM.zip › Source data/Figure 3.xlsx]

## Sheet: Fig. 3a
Fig. 3a
		Fasn (mRNA fold)
		Scrambled	shSNAIL	shSLUG	shSNAIL+shSLUG
		1.23421	2.16718	1.52148	2.76508
		0.999837	3.03883	1.72167	3.35884
		0.765949	2.01167	1.36606	2.76687
		Fasn (mRNA fold)
		Scrambled	shSNAIL	shSLUG	shSNAIL+shSLUG
	mean	1	2.40589	1.5364	2.9636
	sem	0.135177	0.319639	0.102924	0.197623
	T-test(P value)		0.0154628	0.0342774	0.000576126
			Scrambled VS shSNAIL	Scrambled VS shSLUG	Scrambled VS shSNAIL+shSNAIL
		Snai1 (mRNA fold)
		Scrambled	shSNAIL	shSLUG	shSNAIL+shSLUG
		1.08493	0.465149	0.714763	0.507622
		0.827797	0.410224	0.820485	0.442285
		1.08727	0.419169	0.756593	0.443592
		Snai1 (mRNA fold)
		Scrambled	shSNAIL	shSLUG	shSNAIL+shSLUG
	mean	1	0.431514	0.763947	0.4645
	sem	0.0861042	0.0170145	0.0307402	0.0215644
	T-test(P value)		0.00292816	0.0612061	0.00380548
			Scrambled VS shSNAIL	Scrambled VS shSLUG	Scrambled VS shSNAIL+shSNAIL
		Snai2 (mRNA fold)
		Scrambled	shSNAIL	shSLUG	shSNAIL+shSLUG
		1.22854	1.08493	0.534693	0.660564
		0.905725	0.827797	0.51276	0.591209
		0.865737	0.912513	0.516001	0.495172
		Snai2 (mRNA fold)
		Scrambled	shSNAIL	shSLUG	shSNAIL+shSLUG
	mean	1	0.941748	0.521151	0.582315
	sem	0.114851	0.0756546	0.00683515	0.0479515
	T-test(P value)		0.693669	0.0141228	0.0284099
			Scrambled VS shSNAIL	Scrambled VS shSLUG	Scrambled VS shSNAIL+shSNAIL

## Sheet: Fig. 3c
Fig. 3c
		Scrambled	shSNAIL	shSLUG	shSNAIL+shSLUG
		107.692	70.3297	90.1099	37.3626
		97.8022	76.9231	85.7143	64.8352
		94.5055	76.0989	87.9121	25.5495
	Mean	100	74.4505	87.9121	42.5824
	SEM	3.96214	2.07413	1.2689	11.6372
	T-test(P value)		0.00464331	0.043876	0.00951365
			Scrambled VS shSNAIL	Scrambled VS shSLUG	Scrambled VS shSNAIL+shSNAIL

## Sheet: Fig. 3e
Fig. 3e
		Scrambled	shSNAIL+shSLUG	shSNAIL+shSLUG+GSH
		101.923	35.8974	70.5128
		89.1026	34.6154	69.2308
		108.974	37.1795	71.3141
	Mean	100	35.8974	70.3526
	SEM	5.81652	0.740193	0.606721
	T-test(P value)		0.000397569	3.55379e-06
			Scrambled VS shSNAIL+shSLUG	shSNAIL+shSLUG VS shSNAIL+shSLUG+GSH

## Sheet: Fig. 3g
Fig. 3g
		gene_name	gene_description	DMSO(FPKM)	OHT_4(FPKM)	DMSO(LOG2(FPKM))	4-OHT(LOG2(FPKM))		FOLD(DMSO/4OHT)
		Hist1h1a	histone cluster 1, H1a [Source:MGI Symbol;Acc:MGI:1931523]	0.0787351	1.86809	-3.666849404316	0.901566787525271		23.7263
		Hist1h4m	histone cluster 1, H4m [Source:MGI Symbol;Acc:MGI:2448441]	0.145131	1.79657	-2.7845713631891	0.845245373316323		12.3789
		Atp5l2-ps	ATP synthase, H+ transporting, mitochondrial FO complex, subunit G2, pseudogene [Source:MGI Symbol;Acc:MGI:3649364]	0.186996	1.73611	-2.41892189087242	0.795857346354159		9.28421
		Snord89	small nucleolar RNA, C/D box 89 [Source:MGI Symbol;Acc:MGI:3819562]	0.530388	4.3771	-0.914879385534829	2.12997485024943		8.25263
		Adap1	ArfGAP with dual PH domains 1 [Source:MGI Symbol;Acc:MGI:2442201]	0.354451	2.72405	-1.49634019754443	1.44575446381463		7.68526
		Aqp5	aquaporin 5 [Source:MGI Symbol;Acc:MGI:106215]	1.70606	12.5974	0.770666922961221	3.65505648655224		7.38393
		Cox8b	cytochrome c oxidase subunit 8B [Source:MGI Symbol;Acc:MGI:105958]	7.61696	54.8353	2.9292160833378	5.7770334720625		7.1991
		Fndc5	fibronectin type III domain containing 5 [Source:MGI Symbol;Acc:MGI:1917614]	0.929091	6.53476	-0.106107900185363	2.70813340745748		7.03349
		Slc22a3	solute carrier family 22 (organic cation transporter), member 3 [Source:MGI Symbol;Acc:MGI:1333817]	0.491253	2.88056	-1.02546322177907	1.52635100272507		5.86371
		Hspd1-ps3	heat shock protein 1 (chaperonin), pseudogene 3 [Source:MGI Symbol;Acc:MGI:3651246]	3.32032	17.3006	1.7313207447082	4.11274985134422		5.21053
		Mir6395	microRNA 6395 [Source:MGI Symbol;Acc:MGI:5530943]	1.28226	6.61375	0.358685687791131	2.72546801846276		5.15789
		Fabp9	fatty acid binding protein 9, testis [Source:MGI Symbol;Acc:MGI:1194881]	1.25855	6.49146	0.331760582048294	2.69854291271992		5.15789
		Hist1h3d	histone cluster 1, H3d [Source:MGI Symbol;Acc:MGI:2448322]	0.326981	1.63835	-1.61272251156052	0.712239643416473		5.01053
		Pla2g2e	phospholipase A2, group IIE [Source:MGI Symbol;Acc:MGI:1349660]	1.33609	6.56326	0.418019827173536	2.71441282995376		4.91228
		Plbd1	phospholipase B domain containing 1 [Source:MGI Symbol;Acc:MGI:1914107]	0.974964	4.77732	-0.0365798594189335	2.25620188980891		4.9
		Mreg	melanoregulin [Source:MGI Symbol;Acc:MGI:2151839]	0.945131	4.45328	-0.0814132417440614	2.15486706469343		4.71181
		Cyp2f2	cytochrome P450, family 2, subfamily f, polypeptide 2 [Source:MGI Symbol;Acc:MGI:88608]	6.62658	30.3749	2.72826418627486	4.92480785205236		4.5838
		Hsd17b14	hydroxysteroid (17-beta) dehydrogenase 14 [Source:MGI Symbol;Acc:MGI:1913315]	0.370701	1.67671	-1.4316703836144	0.745634148193502		4.52308
		Ndufb4c	NADH:ubiquinone oxidoreductase subunit B4C [Source:MGI Symbol;Acc:MGI:3781422]	1.19677	5.40123	0.259150014240217	2.43328726696945		4.51316
		1700007K13Rik	RIKEN cDNA 1700007K13 gene [Source:MGI Symbol;Acc:MGI:1916577]	0.96734	4.24102	-0.0479048041656117	2.08441227286899		4.38421
		Thrsp	thyroid hormone responsive [Source:MGI Symbol;Acc:MGI:109126]	22.9746	98.4847	4.52196814789798	6.62182794657911		4.28668
		Rpl21-ps10	ribosomal protein L21, pseudogene 10 [Source:MGI Symbol;Acc:MGI:3643358]	0.972378	4.13773	-0.040410267618687	2.04883808752403		4.25526
		Parm1	prostate androgen-regulated mucin-like protein 1 [Source:MGI Symbol;Acc:MGI:2443349]	4.53572	19.2858	2.1813313383054	4.26946967181846		4.25199
		Ucp3	uncoupling protein 3 (mitochondrial, proton carrier) [Source:MGI Symbol;Acc:MGI:1099787]	0.707184	2.99486	-0.499841886255984	1.58248705494694		4.2349
		Rxrg	retinoid X receptor gamma [Source:MGI Symbol;Acc:MGI:98216]	1.16838	4.8473	0.224507142668916	2.27718088291248		4.14874
		Rpl30-ps1	ribosomal protein L30, pseudogene 1 [Source:MGI Symbol;Acc:MGI:1321399]	0.838257	3.45891	-0.254535072971534	1.79031916281273		4.12632
		Mir708	microRNA 708 [Source:MGI Symbol;Acc:MGI:3629686]	0.535254	2.20863	-0.901703996787094	1.14315023899717		4.12632
		n-R5s183	nuclear encoded rRNA 5S 183 [Source:MGI Symbol;Acc:MGI:4422048]	0.507328	2.09339	-0.979009722954543	1.06584451282972		4.12632
		Mir6397	microRNA 6397 [Source:MGI Symbol;Acc:MGI:5531386]	0.627341	2.58861	-0.6726784831182	1.37217575266606		4.12632
		1190005I06Rik	RIKEN cDNA 1190005I06 gene [Source:MGI Symbol;Acc:MGI:1916168]	0.3771	1.55603	-1.40698227756089	0.637871958223364		4.12632
		Zfp185	zinc finger protein 185 [Source:MGI Symbol;Acc:MGI:108095]	0.676756	2.76004	-0.563291317127226	1.46468910009264		4.07834
		Gpd1	glycerol-3-phosphate dehydrogenase 1 (soluble) [Source:MGI Symbol;Acc:MGI:95679]	71.7215	292.185	6.16433428789834	8.190740124203		4.07389
		Hist1h4h	histone cluster 1, H4h [Source:MGI Symbol;Acc:MGI:2448427]	3.3516	13.5737	1.7448508835883	3.7627380717723		4.0499
		Ptch2	patched 2 [Source:MGI Symbol;Acc:MGI:1095405]	1.97275	7.94879	0.980210288430836	2.99073453147676		4.02929
		Prrg4	proline rich Gla (G-carboxyglutamic acid) 4 (transmembrane) [Source:MGI Symbol;Acc:MGI:2442211]	0.405542	1.61635	-1.30207783768858	0.692735715596092		3.98565
		Adssl1	adenylosuccinate synthetase like 1 [Source:MGI Symbol;Acc:MGI:87947]	1.33993	5.18341	0.422155601742739	2.37390043313552		3.86842
		Orm3	orosomucoid 3 [Source:MGI Symbol;Acc:MGI:97445]	6.71734	25.6157	2.74788915503138	4.67895373358449		3.81336
		Arl4d	ADP-ribosylation factor-like 4D [Source:MGI Symbol;Acc:MGI:1933155]	1.64643	6.22755	0.719340646463821	2.63866400016422		3.78246
		Foxo6	forkhead box O6 [Source:MGI Symbol;Acc:MGI:2676586]	0.513148	1.93329	-0.96255294708746	0.951056755418546		3.76751
		Aspg	asparaginase [Source:MGI Symbol;Acc:MGI:2144822]	1.83926	6.85437	0.879126682476805	2.77702347836588		3.7267
		Fbxo2	F-box protein 2 [Source:MGI Symbol;Acc:MGI:2446216]	0.452971	1.68219	-1.14250845523742	0.750342687101786		3.71368
		Lctl	lactase-like [Source:MGI Symbol;Acc:MGI:2183549]	6.36303	23.4824	2.66971371432888	4.55350551738062		3.69044
		Ppargc1a	peroxisome proliferative activated receptor, gamma, coactivator 1 alpha [Source:MGI Symbol;Acc:MGI:1342774]	0.477929	1.76209	-1.06513269702992	0.817291073858955		3.68694
		Mmp15	matrix metallopeptidase 15 [Source:MGI Symbol;Acc:MGI:109320]	0.432408	1.58353	-1.20953354909544	0.663139711306131		3.66211
		Ubd	ubiquitin D [Source:MGI Symbol;Acc:MGI:1344410]	2.94534	10.6665	1.55843182210868	3.41501942046111		3.6215
		Cystm1	cysteine-rich transmembrane module containing 1 [Source:MGI Symbol;Acc:MGI:1913310]	0.493037	1.78012	-1.02023238568106	0.831976772160808		3.61053
		mt-Ty	mitochondrially encoded tRNA tyrosine [Source:MGI Symbol;Acc:MGI:102470]	14.8034	52.9988	3.88785397878239	5.72788842267816		3.58019
		AC159187.1	trans-2,3-enoyl-CoA reductase (Tecr) pseudogene	0.697576	2.48591	-0.519578104317245	1.3137720262733		3.56364
		0610009L18Rik	RIKEN cDNA 0610009L18 gene [Source:MGI Symbol;Acc:MGI:1914088]	1.6023	5.63932	0.680147570025911	2.4955199596874		3.5195
		Aspa	aspartoacylase [Source:MGI Symbol;Acc:MGI:87914]	3.08666	10.5834	1.62604484013908	3.40373678446686		3.42877
		Hist1h2ac	histone cluster 1, H2ac [Source:MGI Symbol;Acc:MGI:2448287]	0.423114	1.40642	-1.24088207069821	0.49202815877131		3.32398
		1810012K08Rik	RIKEN cDNA 1810012K08 gene [Source:MGI Symbol;Acc:MGI:1916345]	0.508212	1.67763	-0.976498503798494	0.746427637098405		3.30105
		Hist1h4j	histone cluster 1, H4j [Source:MGI Symbol;Acc:MGI:2448436]	0.753782	2.48827	-0.407781333267217	1.31514480762968		3.30105
		Cyp27a1	cytochrome P450, family 27, subfamily a, polypeptide 1 [Source:MGI Symbol;Acc:MGI:88594]	2.01367	6.59183	1.00982655930443	2.72067986790075		3.27354
		Hopx	HOP homeobox [Source:MGI Symbol;Acc:MGI:1916782]	4.54119	14.8081	2.18306933918058	3.88831234585824		3.26084
		Hist2h3c2	histone cluster 2, H3c2 [Source:MGI Symbol;Acc:MGI:2448357]	1.14397	3.71732	0.194054986018333	1.89426105041515		3.24947
		mt-Te	mitochondrially encoded tRNA glutamic acid [Source:MGI Symbol;Acc:MGI:102488]	32.9763	106.414	5.04335809007391	6.73354744455882		3.22699
		Hist1h2bg	histone cluster 1, H2bg [Source:MGI Symbol;Acc:MGI:2448386]	0.944057	3.01899	-0.0830546050271806	1.59406784625659		3.19789
		Slc25a34	solute carrier family 25, member 34 [Source:MGI Symbol;Acc:MGI:2686215]	0.437024	1.39756	-1.19421560369772	0.482906847586046		3.19789
		Adrb2	adrenergic receptor, beta 2 [Source:MGI Symbol;Acc:MGI:87938]	0.898418	2.86462	-0.154541687328261	1.51834377106904		3.18852
		Acer2	alkaline ceramidase 2 [Source:MGI Symbol;Acc:MGI:1920932]	0.880153	2.78269	-0.184174534205422	1.47647960622259		3.1616
		Ccl6	chemokine (C-C motif) ligand 6 [Source:MGI Symbol;Acc:MGI:98263]	0.520046	1.64294	-0.943287800720583	0.716276279178884		3.15921
		Adora1	adenosine A1 receptor [Source:MGI Symbol;Acc:MGI:99401]	0.736217	2.30961	-0.441796357125003	1.20764918612934		3.13713
		Chdh	choline dehydrogenase [Source:MGI Symbol;Acc:MGI:1860776]	0.638138	1.99423	-0.648059694297274	0.995832227419865		3.12508
		mt-Ts2	mitochondrially encoded tRNA serine 2 [Source:MGI Symbol;Acc:MGI:102474]	5.93316	18.3616	2.56879977934915	4.19861651585456		3.09474
		Hist1h3i	histone cluster 1, H3i [Source:MGI Symbol;Acc:MGI:2448350]	0.709765	2.19654	-0.494586160804489	1.13523057570093		3.09474
		Mir193a	microRNA 193a [Source:MGI Symbol;Acc:MGI:2676857]	0.88398	2.73569	-0.177913791368621	1.4519029451368		3.09474
		Mir8094	microRNA 8094 [Source:MGI Symbol;Acc:MGI:5530895]	1.49597	4.62962	0.581078109127584	2.210894845633		3.09474
		Mir23b	microRNA 23b [Source:MGI Symbol;Acc:MGI:2676898]	0.788415	2.43994	-0.342973037639118	1.2868436988663		3.09474
		Rnf170-ps	ring finger protein 170, pseudogene [Source:MGI Symbol;Acc:MGI:3645710]	0.815032	2.52231	-0.295071492427475	1.33474524407794		3.09474
		Mir26a-1	microRNA 26a-1 [Source:MGI Symbol;Acc:MGI:2676900]	0.648252	2.00617	-0.625372768339842	1.00444396816557		3.09474
		mt-Tg	mitochondrially encoded tRNA glycine [Source:MGI Symbol;Acc:MGI:102486]	4.2899	13.2761	2.10094558162685	3.73076231813227		3.09474
		Dynlt1c	dynein light chain Tctex-type 1C [Source:MGI Symbol;Acc:MGI:3807476]	1.00404	3.05945	0.00582307257810881	1.61327199605507		3.04713
		Inka2	inka box actin regulator 2 [Source:MGI Symbol;Acc:MGI:1923497]	1.42775	4.33041	0.513748357225539	2.1145026281285		3.03302
		Aldh3b2	aldehyde dehydrogenase 3 family, member B2 [Source:MGI Symbol;Acc:MGI:2147613]	1.38976	4.1885	0.47483658957582	2.06643400385074		3.01383
		Pnp	purine-nucleoside phosphorylase [Source:MGI Symbol;Acc:MGI:97365]	10.2932	30.6598	3.36361736460066	4.93827475354726		2.97865
		Gnai1	guanine nucleotide binding protein (G protein), alpha inhibiting 1 [Source:MGI Symbol;Acc:MGI:95771]	2.79152	8.27425	1.48104929079631	3.04862889517379		2.96407
		Nat8l	N-acetyltransferase 8-like [Source:MGI Symbol;Acc:MGI:2447776]	3.65626	10.8008	1.87036841399877	3.43307095464565		2.95407
		Mlana	melan-A [Source:MGI Symbol;Acc:MGI:108454]	3.37133	9.95035	1.75331697640814	3.31474673793331		2.95146
		Cyp26c1	cytochrome P450, family 26, subfamily c, polypeptide 1 [Source:MGI Symbol;Acc:MGI:2679699]	0.467543	1.37802	-1.09682864286932	0.462598765744694		2.94737
		Kcnk3	potassium channel, subfamily K, member 3 [Source:MGI Symbol;Acc:MGI:1100509]	3.53637	10.3992	1.82226762265751	3.3783988110299		2.94064
		Hist1h3c	histone cluster 1, H3c [Source:MGI Symbol;Acc:MGI:2448320]	1.2039	3.53468	0.267712027743646	1.82157991101576		2.93603
		Tuba8	tubulin, alpha 8 [Source:MGI Symbol;Acc:MGI:1858225]	0.979683	2.84569	-0.0296130278334753	1.50878068090835		2.90471
		Rwdd2a	RWD domain containing 2A [Source:MGI Symbol;Acc:MGI:1916769]	0.845546	2.44229	-0.242044128788338	1.28823693416617		2.88842
		2010003K11Rik	RIKEN cDNA 2010003K11 gene [Source:MGI Symbol;Acc:MGI:1917111]	2.7043	7.74916	1.43525359061166	2.95403901472833		2.8655
		Gsta4	glutathione S-transferase, alpha 4 [Source:MGI Symbol;Acc:MGI:1309515]	1.24428	3.56547	0.315306140724961	1.83409156484163		2.8655
		Epop	elongin BC and polycomb repressive complex 2 associated protein [Source:MGI Symbol;Acc:MGI:2143991]	0.655536	1.87266	-0.609253102976566	0.905086416108918		2.85668
		Rbm38	RNA binding motif protein 38 [Source:MGI Symbol;Acc:MGI:1889294]	3.05033	8.6638	1.60896676571705	3.11500028242487		2.84028
		Mir7027	microRNA 7027 [Source:MGI Symbol;Acc:MGI:5531213]	3.24126	9.19495	1.69655532654752	3.20084118096908		2.83684
		Hist1h2bj	histone cluster 1, H2bj [Source:MGI Symbol;Acc:MGI:2448388]	1.00808	2.85977	0.0116119447295942	1.51589779915115		2.83684
		Nr4a3	nuclear receptor subfamily 4, group A, member 3 [Source:MGI Symbol;Acc:MGI:1352457]	1.57867	4.44326	0.658712775971651	2.15161956826272		2.81455
		Arxes1	adipocyte-related X-chromosome expressed sequence 1 [Source:MGI Symbol;Acc:MGI:1923469]	2.76943	7.73264	1.46959017542125	2.9509616378948		2.79214
		Hist1h4d	histone cluster 1, H4d [Source:MGI Symbol;Acc:MGI:2448423]	0.512678	1.42794	-0.963876419429389	0.513937223630978		2.78526
		Entpd2	ectonucleoside triphosphate diphosphohydrolase 2 [Source:MGI Symbol;Acc:MGI:1096863]	1.26117	3.50703	0.334759848545657	1.81024843865978		2.78078
		Lbp	lipopolysaccharide binding protein [Source:MGI Symbol;Acc:MGI:1098776]	15.4461	42.7936	3.94917473943939	5.41932281004748		2.7705
		Rps2-ps10	ribosomal protein S2, pseudogene 10 [Source:MGI Symbol;Acc:MGI:3645604]	2.59973	7.17232	1.37835995053649	2.84243948256303		2.75887
		Scarletltr	Scarletltr, erythroid developmental long intergenic non-protein coding transcript [Source:MGI Symbol;Acc:MGI:1924064]	0.573863	1.57863	-0.80122260373926	0.658669131323843		2.75088
		Gpd2	glycerol phosphate dehydrogenase 2, mitochondrial [Source:MGI Symbol;Acc:MGI:99778]	7.35854	20.126	2.87941938369733	4.33099080255068		2.73506
		Fahd2a	fumarylacetoacetate hydrolase domain containing 2A [Source:MGI Symbol;Acc:MGI:1915376]	0.558303	1.52211	-0.840878804091051	0.60607387526455		2.72632
		Nat8f1	N-acetyltransferase 8 (GCN5-related) family member 1 [Source:MGI Symbol;Acc:MGI:1913366]	1.08444	2.95332	0.116946060320575	1.56233822568856		2.72337
		Prodh	proline dehydrogenase [Source:MGI Symbol;Acc:MGI:97770]	0.531273	1.44345	-0.912475971698843	0.529525604468372		2.71698
		Cox7a1	cytochrome c oxidase subunit 7A1 [Source:MGI Symbol;Acc:MGI:1316714]	3.27155	8.88715	1.70997584230984	3.15172023066269		2.71649
		Lfng	LFNG O-fucosylpeptide 3-beta-N-acetylglucosaminyltransferase [Source:MGI Symbol;Acc:MGI:1095413]	5.21707	14.1513	2.38324036196487	3.82286349952199		2.7125
		Egln3	egl-9 family hypoxia-inducible factor 3 [Source:MGI Symbol;Acc:MGI:1932288]	5.12855	13.8819	2.35855019166134	3.79513455323237		2.70679
		Lcn2	lipocalin 2 [Source:MGI Symbol;Acc:MGI:96757]	0.511583	1.37671	-0.966959808218138	0.461223067117626		2.69108
		Pspn	persephin [Source:MGI Symbol;Acc:MGI:1201684]	0.615429	1.65065	-0.700334826021064	0.723031033016925		2.68211
		Dbil5	diazepam binding inhibitor-like 5 [Source:MGI Symbol;Acc:MGI:108039]	0.702924	1.8646	-0.508559103357094	0.898865211811872		2.65263
		mt-Tp	mitochondrially encoded tRNA proline [Source:MGI Symbol;Acc:MGI:102478]	515.506	1366.29	9.00984450316101	10.4160498110408		2.65039
		Msantd1	Myb/SANT-like DNA-binding domain containing 1 [Source:MGI Symbol;Acc:MGI:2684990]	0.642673	1.69886	-0.637842120302061	0.764564120100288		2.64342
		Mpc1-ps	mitochondrial pyruvate carrier 1, pseudogene [Source:MGI Symbol;Acc:MGI:3781628]	69.3041	183.109	6.11486795785923	7.51655590347905		2.64211
		Igfals	insulin-like growth factor binding protein, acid labile subunit [Source:MGI Symbol;Acc:MGI:107973]	6.77118	17.8189	2.75940740364525	4.15533607997638		2.63158
		mt-Atp6	mitochondrially encoded ATP synthase 6 [Source:MGI Symbol;Acc:MGI:99927]	37.9527	99.1596	5.24613222853278	6.63168053637081		2.61271
		Mir6392	microRNA 6392 [Source:MGI Symbol;Acc:MGI:5530813]	10.264	26.7489	3.35952033926995	4.74140956233178		2.60609
		Ephx2	epoxide hydrolase 2, cytoplasmic [Source:MGI Symbol;Acc:MGI:99500]	10.5458	27.3304	3.3986025045105	4.7724364579524		2.59158
		Paqr9	progestin and adipoQ receptor family member IX [Source:MGI Symbol;Acc:MGI:1922802]	2.60091	6.71121	1.3790174284956	2.74657311487638		2.58033
		Clic3	chloride intracellular channel 3 [Source:MGI Symbol;Acc:MGI:1916704]	0.807112	2.0815	-0.309158324646874	1.05762400602475		2.57895
		Snora69	small nucleolar RNA, H/ACA box 69 [Source:MGI Symbol;Acc:MGI:2148180]	0.890728	2.29714	-0.166942673547618	1.199839657124		2.57895
		Sdcbp2	syndecan binding protein (syntenin) 2 [Source:MGI Symbol;Acc:MGI:2385156]	0.66725	1.7208	-0.583699919174922	0.783082411496697		2.57895
		Prtn3	proteinase 3 [Source:MGI Symbol;Acc:MGI:893580]	10.0719	25.7489	3.33225878746121	4.6864410813532		2.55652
		Hr	hairless [Source:MGI Symbol;Acc:MGI:96223]	2.39476	6.10637	1.25987962197793	2.61031395856207		2.54989
		Acyp2	acylphosphatase 2, muscle type [Source:MGI Symbol;Acc:MGI:1922822]	6.35483	15.9703	2.66785243048852	3.99732160269208		2.5131
		Sh3tc1	SH3 domain and tetratricopeptide repeats 1 [Source:MGI Symbol;Acc:MGI:2678949]	1.65821	4.16626	0.729630711317725	2.05875199001386		2.5125
		Tbc1d21	TBC1 domain family, member 21 [Source:MGI Symbol;Acc:MGI:1921536]	0.613212	1.53626	-0.705543117023826	0.619419037953169		2.50526
		2310001K24Rik	RIKEN cDNA 2310001K24 gene [Source:MGI Symbol;Acc:MGI:1916767]	0.55189	1.38263	-0.857546210468875	0.467415944508118		2.50526
		Eva1c	eva-1 homolog C (C. elegans) [Source:MGI Symbol;Acc:MGI:1918217]	0.72047	1.80271	-0.472990666606554	0.850164731664809		2.50213
		Bvht	braveheart long non-coding RNA [Source:MGI Symbol;Acc:MGI:5434104]	15.7751	39.3485	3.97957410683547	5.29823627345673		2.49435
		Rtn4rl1	reticulon 4 receptor-like 1 [Source:MGI Symbol;Acc:MGI:2661375]	1.63856	4.06356	0.712429405895924	2.02274478490852		2.47996
		AC087898.5	enoyl-Coenzyme A delta isomerase 1 (Eci1) pseudogene	0.645384	1.59783	-0.631770539537993	0.676118102080063		2.47579
		Mir6942	microRNA 6942 [Source:MGI Symbol;Acc:MGI:5530669]	4.78219	11.8397	2.25767108531431	3.56555972693236		2.47579
		Agpat2	1-acylglycerol-3-phosphate O-acyltransferase 2 (lysophosphatidic acid acyltransferase, beta) [Source:MGI Symbol;Acc:MGI:1914762]	67.7104	166.23	6.08130564078101	7.3770331695742		2.45501
		4930577N17Rik	RIKEN cDNA 4930577N17 gene [Source:MGI Symbol;Acc:MGI:1914996]	0.574451	1.40741	-0.799743674813348	0.493038074414501		2.45
		Rec114	REC114 meiotic recombination protein [Source:MGI Symbol;Acc:MGI:1920923]	0.868059	2.12085	-0.204134968269307	1.08464485040104		2.44321
		Slc2a4	solute carrier family 2 (facilitated glucose transporter), member 4 [Source:MGI Symbol;Acc:MGI:95758]	14.1076	34.3668	3.81840010093839	5.10294225399588		2.43605
		Slco2b1	solute carrier organic anion transporter family, member 2b1 [Source:MGI Symbol;Acc:MGI:1351872]	1.38072	3.35372	0.465419272139093	1.74576158687149		2.42897
		Mpc1	mitochondrial pyruvate carrier 1 [Source:MGI Symbol;Acc:MGI:1915240]	5.04404	12.1122	2.33457907102009	3.59838664417403		2.40129
		1700056E22Rik	RIKEN cDNA 1700056E22 gene [Source:MGI Symbol;Acc:MGI:1920613]	1.69708	4.06912	0.763050738334426	2.02471636319183		2.39772
		Masp1	mannan-binding lectin serine peptidase 1 [Source:MGI Symbol;Acc:MGI:88492]	0.77727	1.85458	-0.363512598029933	0.891092619689829		2.38602
		Ccl9	chemokine (C-C motif) ligand 9 [Source:MGI Symbol;Acc:MGI:104533]	6.36117	15.1599	2.66929324654306	3.92219081848333		2.3832
		Slc4a4	solute carrier family 4 (anion exchanger), member 4 [Source:MGI Symbol;Acc:MGI:1927555]	1.45115	3.45584	0.537196645697114	1.78903797714523		2.38145
		4930515G01Rik	RIKEN cDNA 4930515G01 gene [Source:MGI Symbol;Acc:MGI:1914892]	0.608224	1.44792	-0.717325703698746	0.533979409552938		2.38057
		mt-Tl1	mitochondrially encoded tRNA leucine 1 [Source:MGI Symbol;Acc:MGI:102482]	49.0079	116.358	5.61494156099387	6.86242496329315		2.37427
		Krt19	keratin 19 [Source:MGI Symbol;Acc:MGI:96693]	1.79274	4.25027	0.842166870646406	2.08755409380338		2.37082
		Fabp5	fatty acid binding protein 5, epidermal [Source:MGI Symbol;Acc:MGI:101790]	41.6757	98.79	5.38113438977932	6.62629251869586		2.37045
		Gpnmb	glycoprotein (transmembrane) nmb [Source:MGI Symbol;Acc:MGI:1934765]	27.7741	65.7102	4.79567013420655	6.03804616820796		2.36588
		Dgat2	diacylglycerol O-acyltransferase 2 [Source:MGI Symbol;Acc:MGI:1915050]	30.4487	71.9566	4.92830976460611	6.16905574529763		2.36321
		AI480526	expressed sequence AI480526 [Source:MGI Symbol;Acc:MGI:2140910]	0.913727	2.15265	-0.130164920377016	1.10611538606048		2.3559
		Hist1h2bc	histone cluster 1, H2bc [Source:MGI Symbol;Acc:MGI:1915274]	28.061	65.86	4.81049571821266	6.04133055085509		2.34703
		Tmem221	transmembrane protein 221 [Source:MGI Symbol;Acc:MGI:3525074]	0.800212	1.87609	-0.321546479827791	0.907732327093894		2.3445
		4932422M17Rik	RIKEN cDNA 4932422M17 gene [Source:MGI Symbol;Acc:MGI:1921616]	0.574805	1.34556	-0.798855589195344	0.428201977809662		2.34089
		C130074G19Rik	RIKEN cDNA C130074G19 gene [Source:MGI Symbol;Acc:MGI:2444831]	11.361	26.5925	3.50601384702432	4.73294728453552		2.34069
		Tnfrsf23	tumor necrosis factor receptor superfamily, member 23 [Source:MGI Symbol;Acc:MGI:1930269]	1.75234	4.10146	0.809284926408285	2.03613699593543		2.34056
		Fam213b	family with sequence similarity 213, member B [Source:MGI Symbol;Acc:MGI:1913719]	4.94237	11.5448	2.30520335752037	3.52916591691227		2.33587
		Siglec1	sialic acid binding Ig-like lectin 1, sialoadhesin [Source:MGI Symbol;Acc:MGI:99668]	0.63709	1.48293	-0.650431859139411	0.568451776419898		2.32767
		Defb25	defensin beta 25 [Source:MGI Symbol;Acc:MGI:3651158]	0.796487	1.84869	-0.328276526432417	0.886502710794155		2.32105
		Mogat1	monoacylglycerol O-acyltransferase 1 [Source:MGI Symbol;Acc:MGI:1915643]	0.599155	1.39067	-0.738999190071837	0.475780047154731		2.32105
		Acaa1b	acetyl-Coenzyme A acyltransferase 1B [Source:MGI Symbol;Acc:MGI:3605455]	6.69068	15.4604	2.74215219298763	3.95050516105477		2.31074
		Optn	optineurin [Source:MGI Symbol;Acc:MGI:1918898]	5.98506	13.7593	2.58136638868512	3.78233982638666		2.29895
		Fam209	family with sequence similarity 209 [Source:MGI Symbol;Acc:MGI:1923676]	1.58813	3.62145	0.667324615223769	1.8565687603432		2.28033
		BC037039	cDNA sequence BC037039 [Source:MGI Symbol;Acc:MGI:3697820]	0.635023	1.44663	-0.655120111733894	0.532692077892405		2.27807
		Cycs	cytochrome c, somatic [Source:MGI Symbol;Acc:MGI:88578]	21.4929	48.7811	4.42578663910591	5.6082489834414		2.26964
		Apc-ps1	adenomatosis polyposis coli, pseudogene 1 [Source:MGI Symbol;Acc:MGI:1930261]	0.620667	1.40859	-0.688108523687806	0.494249235846393		2.26947
		Pald1	phosphatase domain containing, paladin 1 [Source:MGI Symbol;Acc:MGI:1351623]	6.12373	13.8286	2.61441125588189	3.78958729063671		2.2582
		1700003F12Rik	RIKEN cDNA 1700003F12 gene [Source:MGI Symbol;Acc:MGI:1922730]	10.4013	23.4327	3.37868648627567	4.55045283454216		2.25287
		Eepd1	endonuclease/exonuclease/phosphatase family domain containing 1 [Source:MGI Symbol;Acc:MGI:1914734]	2.286	5.14701	1.19282559093679	2.36373332972745		2.25153
		Cmbl	carboxymethylenebutenolidase-like (Pseudomonas) [Source:MGI Symbol;Acc:MGI:1916824]	10.3247	23.2034	3.36802682052336	4.53626347181289		2.24737
		Hid1	HID1 domain containing [Source:MGI Symbol;Acc:MGI:2445087]	0.571365	1.2836	-0.807515721856889	0.360195261712907		2.24655
		Arxes2	adipocyte-related X-chromosome expressed sequence 2 [Source:MGI Symbol;Acc:MGI:1924226]	11.5771	26.0069	3.53320725950846	4.70082138865635		2.2464
		Pdk4	pyruvate dehydrogenase kinase, isoenzyme 4 [Source:MGI Symbol;Acc:MGI:1351481]	27.2521	61.145	4.76829414661452	5.93416378336015		2.24368
		Pim2	proviral integration site 2 [Source:MGI Symbol;Acc:MGI:97587]	1.21069	2.71317	0.275828755386854	1.43998191954346		2.24102
		Tmem179	transmembrane protein 179 [Source:MGI Symbol;Acc:MGI:2144891]	5.41637	12.1141	2.4373261370307	3.59861396749292		2.23657
		Uts2	urotensin 2 [Source:MGI Symbol;Acc:MGI:1346329]	0.650662	1.45429	-0.620019533845635	0.540311919358556		2.23509
		Sparcl1	SPARC-like 1 [Source:MGI Symbol;Acc:MGI:108110]	10.4687	23.3609	3.38801192930219	4.54602512250134		2.2315
		Ndufa4l2	Ndufa4, mitochondrial complex associated like 2 [Source:MGI Symbol;Acc:MGI:3039567]	2.66405	5.93607	1.41362136327602	2.56950691144903		2.22821
		Ifi27l2b	interferon, alpha-inducible protein 27 like 2B [Source:MGI Symbol;Acc:MGI:1916390]	0.693921	1.5418	-0.52715763954098	0.624611800159794		2.22186
		Fabp3	fatty acid binding protein 3, muscle and heart [Source:MGI Symbol;Acc:MGI:95476]	0.921574	2.04761	-0.117828574290701	1.03394086541007		2.22186
		Polr2a	polymerase (RNA) II (DNA directed) polypeptide A [Source:MGI Symbol;Acc:MGI:98086]	34.261	76.1022	5.09849375544678	6.24986584059271		2.22125
		Kcnk7	potassium channel, subfamily K, member 7 [Source:MGI Symbol;Acc:MGI:1341841]	0.951757	2.1109	-0.0713348408135869	1.07785605478541		2.21789
		Mfng	MFNG O-fucosylpeptide 3-beta-N-acetylglucosaminyltransferase [Source:MGI Symbol;Acc:MGI:1095404]	2.46605	5.44825	1.30220378987396	2.44579197924358		2.2093
		Hadhb	hydroxyacyl-Coenzyme A dehydrogenase/3-ketoacyl-Coenzyme A thiolase/enoyl-Coenzyme A hydratase (trifunctional protein), beta subunit [Source:MGI Symbol;Acc:MGI:2136381]	10.4123	22.9789	3.38022198888938	4.5222401873542		2.2069
		Apoe	apolipoprotein E [Source:MGI Symbol;Acc:MGI:88057]	196.695	433.794	7.61981748608288	8.76086766745575		2.20542
		1110008P14Rik	RIKEN cDNA 1110008P14 gene [Source:MGI Symbol;Acc:MGI:1920987]	6.30205	13.8957	2.65582153543581	3.79657119844239		2.20496
		Tmem182	transmembrane protein 182 [Source:MGI Symbol;Acc:MGI:1923725]	3.63031	7.97741	1.86009200002728	2.99591989585904		2.19745
		Tob1	transducer of ErbB-2.1 [Source:MGI Symbol;Acc:MGI:1349721]	45.5165	99.8789	5.5083173501279	6.64210751061479		2.19434
		Plppr3	phospholipid phosphatase related 3 [Source:MGI Symbol;Acc:MGI:2388640]	34.5075	75.6009	5.10883775193428	6.24033130706641		2.19085
		Ccdc3	coiled-coil domain containing 3 [Source:MGI Symbol;Acc:MGI:1921436]	1.26737	2.77257	0.341837296542482	1.47122504253841		2.18766
		Galc	galactosylceramidase [Source:MGI Symbol;Acc:MGI:95636]	0.948917	2.07507	-0.0756463821610268	1.05315963195569		2.18678
		Pgk1-rs7	phosphoglycerate kinase-1, related sequence-7 [Source:MGI Symbol;Acc:MGI:97562]	0.836788	1.82234	-0.257066319405991	0.865790428379546		2.17778
		1110003F10Rik	RIKEN cDNA 1110003F10 gene [Source:MGI Symbol;Acc:MGI:1915726]	0.684595	1.4909	-0.546677438070789	0.576179309714741		2.17778
		Cd36	CD36 molecule [Source:MGI Symbol;Acc:MGI:107899]	115.515	251.235	6.8519401653081	7.97289417119769		2.17491
		Acacb	acetyl-Coenzyme A carboxylase beta [Source:MGI Symbol;Acc:MGI:2140940]	2.7015	5.8673	1.43376055115044	2.55269623466816		2.17187
		Chpt1	choline phosphotransferase 1 [Source:MGI Symbol;Acc:MGI:2384841]	20.7115	44.9725	4.37236149331939	5.49097217905672		2.17138
		Fzd6	frizzled class receptor 6 [Source:MGI Symbol;Acc:MGI:108474]	1.0414	2.261	0.0585264044534637	1.17696177261883		2.17111
		Sptssa	serine palmitoyltransferase, small subunit A [Source:MGI Symbol;Acc:MGI:1913399]	29.5173	64.0706	4.88348675329552	6.00158997111042		2.17061
		Igf1	insulin-like growth factor 1 [Source:MGI Symbol;Acc:MGI:96432]	28.7119	62.2391	4.84357526449891	5.95974880830872		2.16771
		Sec31b	Sec31 homolog B (S. cerevisiae) [Source:MGI Symbol;Acc:MGI:2685187]	0.590812	1.27989	-0.759228515074634	0.356015048601021		2.16632
		Acss2	acyl-CoA synthetase short-chain family member 2 [Source:MGI Symbol;Acc:MGI:1890410]	8.01401	17.3514	3.00252484279001	4.11698080167423		2.16513
		Dcst2	DC-STAMP domain containing 2 [Source:MGI Symbol;Acc:MGI:2685606]	2.32349	5.00445	1.2162965182431	2.32321172215961		2.15385
		Strip2	striatin interacting protein 2 [Source:MGI Symbol;Acc:MGI:2444363]	2.28355	4.91366	1.19128090504653	2.29679792273741		2.15176
		Abcb9	ATP-binding cassette, sub-family B (MDR/TAP), member 9 [Source:MGI Symbol;Acc:MGI:1861729]	1.81247	3.88984	0.8579551108912	1.95971173790994		2.14616
		2810414N06Rik	RIKEN cDNA 2810414N06 gene [Source:MGI Symbol;Acc:MGI:1919065]	1.14066	2.44053	0.189870225895246	1.28719188157364		2.13957
		Mtfp1	mitochondrial fission process 1 [Source:MGI Symbol;Acc:MGI:1916686]	1.54417	3.28975	0.626829917232443	1.71797780529064		2.13043
		Mknk2	MAP kinase-interacting serine/threonine kinase 2 [Source:MGI Symbol;Acc:MGI:894279]	73.3931	156.354	6.19757217590137	7.28867663853269		2.13037
		Lrrc8d	leucine rich repeat containing 8D [Source:MGI Symbol;Acc:MGI:1922368]	1.17864	2.50831	0.237123707910228	1.32671625845977		2.12814
		Pcolce2	procollagen C-endopeptidase enhancer 2 [Source:MGI Symbol;Acc:MGI:1923727]	2.53554	5.38738	1.34229436887772	2.42958387098238		2.12474
		Als2cl	ALS2 C-terminal like [Source:MGI Symbol;Acc:MGI:2447532]	1.06114	2.24044	0.0856109934776686	1.16378530246196		2.11136
		Lama5	laminin, alpha 5 [Source:MGI Symbol;Acc:MGI:105382]	3.53499	7.44122	1.8217061019131	2.89553940466912		2.10502
		Saa3	serum amyloid A 3 [Source:MGI Symbol;Acc:MGI:98223]	4.32085	9.07626	2.11131599668978	3.18209869746456		2.10057
		Vnn3	vanin 3 [Source:MGI Symbol;Acc:MGI:1347055]	8.89154	18.677	3.15243395381783	4.22319005304485		2.10053
		Enpep	glutamyl aminopeptidase [Source:MGI Symbol;Acc:MGI:106645]	7.42611	15.577	2.89260691555432	3.96134737645613		2.0976
		Pxmp2	peroxisomal membrane protein 2 [Source:MGI Symbol;Acc:MGI:107487]	4.6188	9.67977	2.2075172458249	3.27497291054629		2.09573
		2900089D17Rik	RIKEN cDNA 2900089D17 gene [Source:MGI Symbol;Acc:MGI:1914527]	0.767964	1.60773	-0.380888758877828	0.685027092434258		2.0935
		Ucp2	uncoupling protein 2 (mitochondrial, proton carrier) [Source:MGI Symbol;Acc:MGI:109354]	8.76518	18.3423	3.13178360918578	4.19710194752976		2.09263
		Zbtb42	zinc finger and BTB domain containing 42 [Source:MGI Symbol;Acc:MGI:3644133]	0.63525	1.32787	-0.654603479663598	0.409109783371976		2.0903
		Orm1	orosomucoid 1 [Source:MGI Symbol;Acc:MGI:97443]	96.0584	200.436	6.5858404415931	7.64699648970646		2.0866
		Hist1h1c	histone cluster 1, H1c [Source:MGI Symbol;Acc:MGI:1931526]	42.7846	89.1588	5.41902135101861	6.47830579449211		2.0839
		Slc9a3r1	solute carrier family 9 (sodium/hydrogen exchanger), member 3 regulator 1 [Source:MGI Symbol;Acc:MGI:1349482]	11.1533	23.2299	3.47939955357722	4.53791023384306		2.08278
		4732471J01Rik	RIKEN cDNA 4732471J01 gene [Source:MGI Symbol;Acc:MGI:3603586]	0.740731	1.54214	-0.432977486093835	0.62493290251587		2.08191
		Gpt	glutamic pyruvic transaminase, soluble [Source:MGI Symbol;Acc:MGI:95802]	9.046	18.8066	3.17727927326751	4.23316454617606		2.07899
		Tusc5	tumor suppressor candidate 5 [Source:MGI Symbol;Acc:MGI:3029307]	5.08864	10.5716	2.34728092451889	3.40211924887577		2.07749
		Hist2h2be	histone cluster 2, H2be [Source:MGI Symbol;Acc:MGI:2448415]	1.75919	3.65245	0.814909979742123	1.86886642263363		2.07622
		Abcg1	ATP binding cassette subfamily G member 1 [Source:MGI Symbol;Acc:MGI:107704]	6.87313	14.2544	2.78096767388128	3.83333205177282		2.07393
		Ckb	creatine kinase, brain [Source:MGI Symbol;Acc:MGI:88407]	8.24254	17.0472	3.04308972805498	4.09146703040294		2.0682
		Prlr	prolactin receptor [Source:MGI Symbol;Acc:MGI:97763]	0.931871	1.92652	-0.101798544415698	0.945996966680688		2.06737
		2900093K20Rik	RIKEN cDNA 2900093K20 gene [Source:MGI Symbol;Acc:MGI:1915287]	1.23477	2.54752	0.304237903768753	1.34909213955302		2.06316
		Mir7013	microRNA 7013 [Source:MGI Symbol;Acc:MGI:5530870]	0.810315	1.67181	-0.303444673452481	0.741409562331783		2.06316
		Mir7016	microRNA 7016 [Source:MGI Symbol;Acc:MGI:5531376]	0.810315	1.67181	-0.303444673452481	0.741409562331783		2.06316
		Mir1943	microRNA 1943 [Source:MGI Symbol;Acc:MGI:3836982]	0.799215	1.64891	-0.323344230890185	0.721510004894078		2.06316
		Mir6987	microRNA 6987 [Source:MGI Symbol;Acc:MGI:5531273]	0.799215	1.64891	-0.323344230890185	0.721510004894078		2.06316
		Mir7022	microRNA 7022 [Source:MGI Symbol;Acc:MGI:5530673]	0.956438	1.97328	-0.0642570095730547	0.980597226211207		2.06316
		Mir1898	microRNA 1898 [Source:MGI Symbol;Acc:MGI:3811421]	5.62339	11.6019	2.49144089664291	3.53629513242717		2.06316
		Snord71	small nucleolar RNA, C/D box 71 [Source:MGI Symbol;Acc:MGI:3819554]	2.05915	4.24836	1.04205189257329	2.08690612835755		2.06316
		Mir1291	microRNA 1291 [Source:MGI Symbol;Acc:MGI:5562744]	1.49597	3.08642	0.581078109127584	1.62593234491184		2.06316
		Mir709	microRNA 709 [Source:MGI Symbol;Acc:MGI:3629717]	0.662985	1.36784	-0.592951290647465	0.451902945136796		2.06316
		Mir186	microRNA 186 [Source:MGI Symbol;Acc:MGI:2676850]	9.86074	20.3443	3.30169570920631	4.34654994499057		2.06316
		1700112D23Rik	RIKEN cDNA 1700112D23 gene [Source:MGI Symbol;Acc:MGI:1920861]	0.806953	1.66487	-0.309443414073923	0.735410821710335		2.06316
		H3f3a-ps2	H3 histone, family 3A, pseudogene 2 [Source:MGI Symbol;Acc:MGI:1101758]	0.993671	2.0501	-0.00915933363424673	1.03569490215001		2.06316
		Mir7236	microRNA 7236 [Source:MGI Symbol;Acc:MGI:5531387]	0.972378	2.00617	-0.040410267618687	1.00444396816557		2.06316
		Hist1h4a	histone cluster 1, H4a [Source:MGI Symbol;Acc:MGI:2448419]	1.73188	3.57314	0.792338865237328	1.83719310102158		2.06316
		Mir6993	microRNA 6993 [Source:MGI Symbol;Acc:MGI:5531024]	0.89758	1.85185	-0.155887485038622	0.888966750745634		2.06316
		Hs3st6	heparan sulfate (glucosamine) 3-O-sulfotransferase 6 [Source:MGI Symbol;Acc:MGI:3580487]	1.05294	2.17239	0.0744295360069208	1.11928377179117		2.06316
		Abhd15	abhydrolase domain containing 15 [Source:MGI Symbol;Acc:MGI:1914727]	2.84505	5.84995	1.50845289247574	2.54842490688025		2.05619
		Kbtbd11	kelch repeat and BTB (POZ) domain containing 11 [Source:MGI Symbol;Acc:MGI:1922151]	1.33247	2.73224	0.414106425074623	1.45008250951243		2.0505
		Ldhd	lactate dehydrogenase D [Source:MGI Symbol;Acc:MGI:106428]	0.766514	1.57014	-0.383615022136463	0.650897269426338		2.04842
		Trnp1	TMF1-regulated nuclear protein 1 [Source:MGI Symbol;Acc:MGI:1916789]	3.80956	7.78695	1.92962431098202	2.96105803100397		2.04405
		Slc25a35	solute carrier family 25, member 35 [Source:MGI Symbol;Acc:MGI:1919248]	2.39591	4.89403	1.26057160611161	2.2910227767689		2.04266
		AW112010	expressed sequence AW112010 [Source:MGI Symbol;Acc:MGI:2147706]	18.7909	38.3778	4.23196200279445	5.26219914250652		2.04236
		Tinagl1	tubulointerstitial nephritis antigen-like 1 [Source:MGI Symbol;Acc:MGI:2137617]	3.90915	7.96852	1.96685440575394	2.99431159130367		2.03843
		Coq8a	coenzyme Q8A [Source:MGI Symbol;Acc:MGI:1914676]	3.99019	8.13005	1.99645627643816	3.02326405680497		2.03751
		Ighm	immunoglobulin heavy constant mu [Source:MGI Symbol;Acc:MGI:96448]	2.4129	4.91437	1.27076858617698	2.2970071437939		2.03671
		Fhl1	four and a half LIM domains 1 [Source:MGI Symbol;Acc:MGI:1298387]	8.82838	17.9713	3.14214854827534	4.16762011400038		2.03562
		Cracr2b	calcium release activated channel regulator 2B [Source:MGI Symbol;Acc:MGI:2446129]	1.24538	2.52586	0.316581476963413	1.3367736585134		2.02819
		Tfpi2	tissue factor pathway inhibitor 2 [Source:MGI Symbol;Acc:MGI:108543]	1.93696	3.92736	0.953797430200646	1.97356068502208		2.02759
		Pnp2	purine-nucleoside phosphorylase 2 [Source:MGI Symbol;Acc:MGI:3712328]	2.79398	5.65065	1.48232142859824	2.49841667140107		2.02244
		Hexim1	hexamethylene bis-acetamide inducible 1 [Source:MGI Symbol;Acc:MGI:2385923]	20.6328	41.7077	4.36686661563141	5.38224097320562		2.02143
		Ahcyl2	S-adenosylhomocysteine hydrolase-like 2 [Source:MGI Symbol;Acc:MGI:1921590]	3.68817	7.45432	1.88290378831307	2.89807579220337		2.02114
		Aldh4a1	aldehyde dehydrogenase 4 family, member A1 [Source:MGI Symbol;Acc:MGI:2443883]	4.67265	9.39511	2.22424027418021	3.23190958963082		2.01066
		Fam89a	family with sequence similarity 89, member A [Source:MGI Symbol;Acc:MGI:1916877]	0.828484	1.66431	-0.271454559208044	0.734925528761579		2.00886
		Itga7	integrin alpha 7 [Source:MGI Symbol;Acc:MGI:102700]	4.74413	9.5127	2.24614349716679	3.24985450809745		2.00515
		Ptges	prostaglandin E synthase [Source:MGI Symbol;Acc:MGI:1927593]	13.3427	26.7013	3.73797698508019	4.73883824012693		2.00119
		Ppargc1b	peroxisome proliferative activated receptor, gamma, coactivator 1 beta [Source:MGI Symbol;Acc:MGI:2444934]	1.69618	3.3939	0.762288292007699	1.76294272388142		2.00091
		Fasn	fatty acid synthase [Source:MGI Symbol;Acc:MGI:95485]	100.793	253.864	6.65524671186173	7.98791439124528		2.51868
		Bicdl2	BICD family like cargo adaptor 2 [Source:MGI Symbol;Acc:MGI:2388267]	0.610147	1.21542	-0.712770577922074	0.281457584792215		1.99201
		Pianp	PILR alpha associated neural protein [Source:MGI Symbol;Acc:MGI:2441908]	0.87995	1.75214	-0.184507241246023	0.809121671183068		1.99119
		Aqp7	aquaporin 7 [Source:MGI Symbol;Acc:MGI:1314647]	6.47794	12.8542	2.69553467207206	3.68417289828978		1.98431
		Fuom	fucose mutarotase [Source:MGI Symbol;Acc:MGI:1916314]	3.03125	5.99644	1.59991423118578	2.58410568506342		1.9782
		Ppa1	pyrophosphatase (inorganic) 1 [Source:MGI Symbol;Acc:MGI:97831]	25.4923	50.3962	4.6719875540625	5.65524335820049		1.97692
		Stxbp2	syntaxin binding protein 2 [Source:MGI Symbol;Acc:MGI:107370]	4.89579	9.65219	2.29154258455313	3.27085654531232		1.97153
		Acsl1	acyl-CoA synthetase long-chain family member 1 [Source:MGI Symbol;Acc:MGI:102797]	20.9373	41.2506	4.38800043896579	5.36634298257155		1.9702
		4930466K18Rik	RIKEN cDNA 4930466K18 gene [Source:MGI Symbol;Acc:MGI:1922219]	0.708355	1.39502	-0.497455293419107	0.480284746506612		1.96938
		Fcor	Foxo1 corepressor [Source:MGI Symbol;Acc:MGI:1915484]	23.5157	46.2136	4.55555123205173	5.53024439641859		1.96522
		Tuba4a	tubulin, alpha 4A [Source:MGI Symbol;Acc:MGI:1095410]	4.69768	9.22047	2.23194942815177	3.2048400684161		1.96277
		Ass1	argininosuccinate synthetase 1 [Source:MGI Symbol;Acc:MGI:88090]	5.12372	10.0225	2.35719082179801	3.32517629419799		1.95611
		Akr1b10	aldo-keto reductase family 1, member B10 (aldose reductase) [Source:MGI Symbol;Acc:MGI:1915111]	4.86877	9.50022	2.28355697254227	3.24796137590652		1.95126
		Bglap2	bone gamma-carboxyglutamate protein 2 [Source:MGI Symbol;Acc:MGI:88157]	1.11483	2.17229	0.156822079819363	1.11921415541165		1.94854
		Maob	monoamine oxidase B [Source:MGI Symbol;Acc:MGI:96916]	6.02463	11.7392	2.59087311040383	3.55326518599612		1.94854
		Ak4	adenylate kinase 4 [Source:MGI Symbol;Acc:MGI:87979]	1.74551	3.39399	0.803647961904534	1.76298412650274		1.94441
		Higd1a	HIG1 domain family, member 1A [Source:MGI Symbol;Acc:MGI:1930666]	11.9756	23.2425	3.58202693852114	4.5386956485532		1.94082
		AC167363.2	TEC	3.6255	7.01968	1.85818100477135	2.81140476509004		1.93619
		Apoo	apolipoprotein O [Source:MGI Symbol;Acc:MGI:1915566]	7.4846	14.4828	2.90392555726632	3.85626765426104		1.93501
		Klb	klotho beta [Source:MGI Symbol;Acc:MGI:1932466]	6.78463	13.1246	2.7622705208122	3.71419715486932		1.93445
		4921531C22Rik	RIKEN cDNA 4921531C22 gene [Source:MGI Symbol;Acc:MGI:1913980]	1.42372	2.75377	0.509661586432459	1.46140641782524		1.93421
		Plcxd2	phosphatidylinositol-specific phospholipase C, X domain containing 2 [Source:MGI Symbol;Acc:MGI:3647874]	1.43814	2.78166	0.524203587710672	1.47594841910344		1.93421
		E2f2	E2F transcription factor 2 [Source:MGI Symbol;Acc:MGI:1096341]	1.46992	2.83543	0.555738253547916	1.50356803493732		1.92897
		Rbks	ribokinase [Source:MGI Symbol;Acc:MGI:1918586]	0.901197	1.73805	-0.150085754535254	0.79747127989409		1.9286
		Kctd12b	potassium channel tetramerisation domain containing 12b [Source:MGI Symbol;Acc:MGI:2444667]	0.701635	1.34944	-0.51120814120593	0.432362758741144		1.92328
		Oaz1-ps	ornithine decarboxylase antizyme 1, pseudogene [Source:MGI Symbol;Acc:MGI:108188]	1.87378	3.60232	0.905951768779243	1.84892639054429		1.92249
		Plin2	perilipin 2 [Source:MGI Symbol;Acc:MGI:87920]	108.545	208.54	6.76215393789254	7.70418043177272		1.92123
		Ablim2	actin-binding LIM protein 2 [Source:MGI Symbol;Acc:MGI:2385758]	0.960374	1.84475	-0.0583321756159495	0.883428567204204		1.92087
		Ybx2	Y box protein 2 [Source:MGI Symbol;Acc:MGI:1096372]	8.72819	16.7624	3.1256828722326	4.06715936817155		1.92049
		mt-Nd4l	mitochondrially encoded NADH dehydrogenase 4L [Source:MGI Symbol;Acc:MGI:102497]	14.1437	27.1542	3.82208620863138	4.7631046334311		1.91988
		Sord	sorbitol dehydrogenase [Source:MGI Symbol;Acc:MGI:98266]	27.2613	52.227	4.7687836541027	5.70672268597045		1.91579
		Med9os	mediator complex subunit 9, opposite strand [Source:MGI Symbol;Acc:MGI:1916628]	1.5499	2.96928	0.632176098410224	1.57011513027797		1.91579
		Jak3	Janus kinase 3 [Source:MGI Symbol;Acc:MGI:99928]	4.79649	9.1762	2.26197764087303	3.19789750510413		1.91311
		Lonrf3	LON peptidase N-terminal domain and ring finger 3 [Source:MGI Symbol;Acc:MGI:1921615]	1.98965	3.80499	0.992515737108343	1.92789149609411		1.91239
		Polg2	polymerase (DNA directed), gamma 2, accessory subunit [Source:MGI Symbol;Acc:MGI:1354947]	1.2724	2.43172	0.347547697603872	1.28197794369448		1.91114
		Gprc5a	G protein-coupled receptor, family C, group 5, member A [Source:MGI Symbol;Acc:MGI:1891250]	3.4171	6.52992	1.77277054151207	2.70706640214863		1.91096
		Nfe2l3	nuclear factor, erythroid derived 2, like 3 [Source:MGI Symbol;Acc:MGI:1339958]	0.784967	1.49805	-0.34929532503045	0.583084181495401		1.90842
		Lipo3	lipase, member O3 [Source:MGI Symbol;Acc:MGI:2147592]	3.57096	6.78859	1.8363124350983	2.76311090936085		1.90105
		Nme2	NME/NM23 nucleoside diphosphate kinase 2 [Source:MGI Symbol;Acc:MGI:97356]	0.946637	1.79887	-0.0791175190677985	0.847092220217842		1.90028
		Slc25a42	solute carrier family 25, member 42 [Source:MGI Symbol;Acc:MGI:1920345]	3.14288	5.9623	1.6520860147359	2.575869016627		1.89708
		Zfp947	zinc finger protein 947 [Source:MGI Symbol;Acc:MGI:3646759]	0.629744	1.19448	-0.667163395446345	0.256384544115784		1.89677
		Slc25a19	solute carrier family 25 (mitochondrial thiamine pyrophosphate carrier), member 19 [Source:MGI Symbol;Acc:MGI:1914533]	6.17337	11.6902	2.62605849129433	3.5472279041601		1.89365
		Adcy7	adenylate cyclase 7 [Source:MGI Symbol;Acc:MGI:102891]	0.68455	1.29613	-0.546772673323955	0.37420990429814		1.8934
		Etaa1os	Ewing tumor-associated antigen 1, opposite strand [Source:MGI Symbol;Acc:MGI:1920221]	0.817888	1.54681	-0.290024157690158	0.629299196010242		1.89123
		Fads3	fatty acid desaturase 3 [Source:MGI Symbol;Acc:MGI:1928740]	29.1624	55.1221	4.86603893436825	5.78455940806524		1.89018
		Nudt7	nudix (nucleoside diphosphate linked moiety X)-type motif 7 [Source:MGI Symbol;Acc:MGI:1914778]	4.70439	8.89171	2.23400665890967	3.15246118088198		1.89009
		Atp5l	ATP synthase, H+ transporting, mitochondrial F0 complex, subunit G [Source:MGI Symbol;Acc:MGI:1351597]	10.4135	19.5884	3.38038159440014	4.29192883044925		1.88106
		Slc16a10	solute carrier family 16 (monocarboxylic acid transporters), member 10 [Source:MGI Symbol;Acc:MGI:1919722]	4.10842	7.72359	2.03858285126445	2.94927184872399		1.87994
		Chchd10	coiled-coil-helix-coiled-coil-helix domain containing 10 [Source:MGI Symbol;Acc:MGI:2143558]	9.14962	17.1957	3.19371144629987	4.10397964171649		1.87939
		Mdh1	malate dehydrogenase 1, NAD (soluble) [Source:MGI Symbol;Acc:MGI:97051]	101.208	190.074	6.66117464385732	7.57041941093104		1.87806
		Cpeb1	cytoplasmic polyadenylation element binding protein 1 [Source:MGI Symbol;Acc:MGI:108442]	2.70002	5.03935	1.43297016863951	2.3332387825412		1.86641
		Slc35g1	solute carrier family 35, member G1 [Source:MGI Symbol;Acc:MGI:2444789]	3.34491	6.24219	1.74196929870483	2.64205201027512		1.86617
		Etv3	ets variant 3 [Source:MGI Symbol;Acc:MGI:1350926]	6.54183	12.1905	2.70969497108518	3.60768545516246		1.86347
		Idh3a	isocitrate dehydrogenase 3 (NAD+) alpha [Source:MGI Symbol;Acc:MGI:1915084]	20.5902	38.3395	4.36388517000205	5.26076056890005		1.86203
		B430219N15Rik	RIKEN cDNA B430219N15 gene [Source:MGI Symbol;Acc:MGI:3697426]	2.03926	3.79684	1.02804503457941	1.92480063137453		1.86187
		Ndufa1	NADH:ubiquinone oxidoreductase subunit A1 [Source:MGI Symbol;Acc:MGI:1929511]	90.3685	168.059	6.49774856228962	7.39282094454551		1.8597
		Gsc	goosecoid homeobox [Source:MGI Symbol;Acc:MGI:95841]	1.61041	2.99027	0.687424314795391	1.5802754571346		1.85684
		Mettl24	methyltransferase like 24 [Source:MGI Symbol;Acc:MGI:3045338]	2.09866	3.89688	1.06946735015369	1.9623184924929		1.85684
		Glrx	glutaredoxin [Source:MGI Symbol;Acc:MGI:2135625]	4.03535	7.48206	2.01269474124493	2.90343513698833		1.85413
		Cish	cytokine inducible SH2-containing protein [Source:MGI Symbol;Acc:MGI:103159]	3.61745	6.68515	1.85497210288082	2.74095998456532		1.84803
		Slc22a4	solute carrier family 22 (organic cation transporter), member 4 [Source:MGI Symbol;Acc:MGI:1353479]	5.00472	9.24111	2.32328956518389	3.20806658548218		1.84648
		Usp53	ubiquitin specific peptidase 53 [Source:MGI Symbol;Acc:MGI:2139607]	1.95837	3.61436	0.969652959898263	1.85374084118778		1.8456
		Pnpla3	patatin-like phospholipase domain containing 3 [Source:MGI Symbol;Acc:MGI:2151796]	52.5009	96.7316	5.71427011444668	6.59591557776028		1.84248
		Aldh1a7	aldehyde dehydrogenase family 1, subfamily A7 [Source:MGI Symbol;Acc:MGI:1347050]	27.3075	50.2805	4.77122786860161	5.65192677408799		1.84127
		Prune2	prune homolog 2 [Source:MGI Symbol;Acc:MGI:1925004]	0.707115	1.30173	-0.499984051711449	0.380432808268924		1.84091
		Foxo1	forkhead box O1 [Source:MGI Symbol;Acc:MGI:1890077]	4.14762	7.6334	2.0522828346372	2.93232620067579		1.84043
		Pcca	propionyl-Coenzyme A carboxylase, alpha polypeptide [Source:MGI Symbol;Acc:MGI:97499]	5.97985	10.9974	2.58010860251152	3.45908466991617		1.83907
		Cobll1	Cobl-like 1 [Source:MGI Symbol;Acc:MGI:2442894]	4.74882	8.7298	2.24757049534534	3.12594829904682		1.83831
		Cpeb2	cytoplasmic polyadenylation element binding protein 2 [Source:MGI Symbol;Acc:MGI:2442640]	1.29883	2.38708	0.377209071870174	1.25524421707995		1.83787
		Amy1	amylase 1, salivary [Source:MGI Symbol;Acc:MGI:88019]	9.32874	17.1334	3.22168185033604	4.09873690376838		1.83662
		Cd68	CD68 antigen [Source:MGI Symbol;Acc:MGI:88342]	6.12668	11.2518	2.61510551292778	3.49208257591859		1.83652
		Acp5	acid phosphatase 5, tartrate resistant [Source:MGI Symbol;Acc:MGI:87883]	6.75396	12.3928	2.75573326248229	3.63142968378244		1.83489
		Msrb2	methionine sulfoxide reductase B2 [Source:MGI Symbol;Acc:MGI:1923717]	1.14397	2.09796	0.194054986018333	1.06898422036028		1.83392
		4930524J08Rik	RIKEN cDNA 4930524J08 gene [Source:MGI Symbol;Acc:MGI:1922379]	5.22472	9.58171	2.38535363825322	3.26028287259516		1.83392
		Sowahc	sosondowah ankyrin repeat domain family member C [Source:MGI Symbol;Acc:MGI:3606051]	16.0371	29.3674	4.00333993517434	4.87614513531179		1.83122
		Dnajb9	DnaJ heat shock protein family (Hsp40) member B9 [Source:MGI Symbol;Acc:MGI:1351618]	24.9027	45.5461	4.63822751121797	5.50925633380099		1.82897
		N4bp2l1	NEDD4 binding protein 2-like 1 [Source:MGI Symbol;Acc:MGI:2140872]	7.84941	14.332	2.97258452787077	3.84117223533889		1.82587
		AC158605.1	novel transcript	0.717555	1.30961	-0.478839615251759	0.389136858448423		1.8251
		Pdhb	pyruvate dehydrogenase (lipoamide) beta [Source:MGI Symbol;Acc:MGI:1915513]	35.6161	65.0018	5.15445753229814	6.02240739316426		1.82507
		Orm2	orosomucoid 2 [Source:MGI Symbol;Acc:MGI:97444]	4.21573	7.68816	2.07578274988584	2.9426386836921		1.82368
		Fgfrl1	fibroblast growth factor receptor-like 1 [Source:MGI Symbol;Acc:MGI:2150920]	36.029	65.6801	5.17108794458606	6.03738393464732		1.82298
		Trp53inp2	transformation related protein 53 inducible nuclear protein 2 [Source:MGI Symbol;Acc:MGI:1915978]	29.0992	53.0183	4.86290827863971	5.72841858590591		1.82198
		Dnaja4	DnaJ heat shock protein family (Hsp40) member A4 [Source:MGI Symbol;Acc:MGI:1927638]	1.99949	3.63894	0.999628625512995	1.86351958840249		1.81994
		C2	complement component 2 (within H-2S) [Source:MGI Symbol;Acc:MGI:88226]	5.74085	10.4453	2.52126427820856	3.38478874927826		1.81948
		Adgrg1	adhesion G protein-coupled receptor G1 [Source:MGI Symbol;Acc:MGI:1340051]	1.18386	2.15383	0.243496749928738	1.10690411437546		1.81933
		Adh1	alcohol dehydrogenase 1 (class I) [Source:MGI Symbol;Acc:MGI:87921]	14.1088	25.6589	3.81852838921819	4.68138479125956		1.81864
		Zfp703	zinc finger protein 703 [Source:MGI Symbol;Acc:MGI:2662729]	8.34204	15.1705	3.06040081050112	3.92319471898415		1.81856
		Phospho1	phosphatase, orphan 1 [Source:MGI Symbol;Acc:MGI:2447348]	1.3227	2.40266	0.403489134290182	1.26463141690206		1.81648
		Ffar4	free fatty acid receptor 4 [Source:MGI Symbol;Acc:MGI:2147577]	3.30874	6.00555	1.72628153356568	2.58629609389635		1.81506
		Clybl	citrate lyase beta like [Source:MGI Symbol;Acc:MGI:1916884]	7.19183	13.0457	2.84635873206906	3.70549838381953		1.81396
		Lrmda	leucine rich melanocyte differentiation associated [Source:MGI Symbol;Acc:MGI:1923883]	0.709399	1.2862	-0.495330558070568	0.363110553482809		1.81308
		Mthfsl	5, 10-methenyltetrahydrofolate synthetase-like [Source:MGI Symbol;Acc:MGI:3780550]	0.962507	1.74394	-0.0551317733254515	0.802352326557087		1.81188
		Pfkfb1	6-phosphofructo-2-kinase/fructose-2,6-biphosphatase 1 [Source:MGI Symbol;Acc:MGI:107816]	3.97956	7.20663	1.99260966490489	2.84932490149867		1.81091
		Plxna2	plexin A2 [Source:MGI Symbol;Acc:MGI:107684]	0.777948	1.40878	-0.362254360349287	0.49444777851696		1.81089
		mt-Co1	mitochondrially encoded cytochrome c oxidase I [Source:MGI Symbol;Acc:MGI:102504]	7907.76	14315.8	12.9490531275213	13.8053203139452		1.81035
		Steap4	STEAP family member 4 [Source:MGI Symbol;Acc:MGI:1923560]	70.0667	126.78	6.13065746262863	6.98618085159621		1.80942
		Lactb2	lactamase, beta 2 [Source:MGI Symbol;Acc:MGI:2442551]	5.85216	10.5845	2.54896897186207	3.4038755970667		1.80864
		Ggact	gamma-glutamylamine cyclotransferase [Source:MGI Symbol;Acc:MGI:2385008]	1.12156	2.02747	0.165512246890668	1.01968292106582		1.80772
		mt-Tw	mitochondrially encoded tRNA tryptophan [Source:MGI Symbol;Acc:MGI:102471]	13.9326	25.152	3.80039113753206	4.65260029537393		1.80526
		D730003I15Rik	RIKEN cDNA D730003I15 gene [Source:MGI Symbol;Acc:MGI:1925971]	0.830009	1.49838	-0.268801429576578	0.583407728265289		1.80526
		Il17c	interleukin 17C [Source:MGI Symbol;Acc:MGI:2446486]	0.649154	1.17189	-0.623367632449466	0.228841525392398		1.80526
		Mir6904	microRNA 6904 [Source:MGI Symbol;Acc:MGI:5530808]	3.48315	6.288	1.80039113753206	2.65260029537392		1.80526
		Oser1	oxidative stress responsive serine rich 1 [Source:MGI Symbol;Acc:MGI:1913930]	7.18064	12.9629	2.84411251496138	3.69632167280324		1.80526
		Itih4	inter alpha-trypsin inhibitor, heavy chain 4 [Source:MGI Symbol;Acc:MGI:109536]	7.63673	13.7496	2.93295460587785	3.78131828376841		1.80046
		Tst	thiosulfate sulfurtransferase, mitochondrial [Source:MGI Symbol;Acc:MGI:98852]	7.80239	14.0426	2.96391634059239	3.8117337293171		1.79978
		Ifi30	interferon gamma inducible protein 30 [Source:MGI Symbol;Acc:MGI:2137648]	31.8179	57.2403	4.9917660830591	5.83895850840661		1.799
		Tbc1d8	TBC1 domain family, member 8 [Source:MGI Symbol;Acc:MGI:1927225]	0.913171	1.64277	-0.131043414061144	0.716130153883419		1.79897
		Slc43a2	solute carrier family 43, member 2 [Source:MGI Symbol;Acc:MGI:2442746]	1.78944	3.21842	0.839507859016868	1.68635383209164		1.79856
		Adipor2	adiponectin receptor 2 [Source:MGI Symbol;Acc:MGI:93830]	49.4239	88.7224	5.62713838611812	6.47122724949131		1.79513
		C2cd4a	C2 calcium-dependent domain containing 4A [Source:MGI Symbol;Acc:MGI:3645763]	0.961923	1.72574	-0.0560071226697043	0.787213251944906		1.79405
		Ngf	nerve growth factor [Source:MGI Symbol;Acc:MGI:97321]	5.75881	10.3245	2.52577073744849	3.36799580671773		1.79281
		Nos3	nitric oxide synthase 3, endothelial cell [Source:MGI Symbol;Acc:MGI:97362]	1.39785	2.50529	0.483212409204386	1.32497477961113		1.79224
		Shpk	sedoheptulokinase [Source:MGI Symbol;Acc:MGI:1921887]	2.8927	5.18177	1.53241847746661	2.3734438968158		1.79132
		Retreg1	reticulophagy regulator 1 [Source:MGI Symbol;Acc:MGI:1913520]	0.746539	1.3368	-0.421711055667481	0.41878468161059		1.79067
		Cavin2	caveolae associated 2 [Source:MGI Symbol;Acc:MGI:99513]	43.4276	77.7383	5.44054020217599	6.28055313979156		1.79007
		Bsg	basigin [Source:MGI Symbol;Acc:MGI:88208]	402.159	719.401	8.65162365046097	9.49065258059833		1.78885
		Mtch2	mitochondrial carrier 2 [Source:MGI Symbol;Acc:MGI:1929260]	13.0361	23.2943	3.70443545296091	4.54190249028377		1.78691
		Pik3r3	phosphoinositide-3-kinase regulatory subunit 3 [Source:MGI Symbol;Acc:MGI:109277]	4.22709	7.55153	2.07966618437307	2.91676844982472		1.78646
		Rprm	reprimo, TP53 dependent G2 arrest mediator candidate [Source:MGI Symbol;Acc:MGI:1915124]	1.03898	1.85502	0.0551673923635486	0.891435006336387		1.78543
		1700037H04Rik	RIKEN cDNA 1700037H04 gene [Source:MGI Symbol;Acc:MGI:1914576]	20.0856	35.8583	4.32809046528284	5.16423586357168		1.78527
		Ntn4	netrin 4 [Source:MGI Symbol;Acc:MGI:1888978]	1.43478	2.55799	0.520834033496018	1.35500926850762		1.78284
		Abcd2	ATP-binding cassette, sub-family D (ALD), member 2 [Source:MGI Symbol;Acc:MGI:1349467]	16.8768	30.0824	4.07696942967165	4.91084921640505		1.78247
		Tspan7	tetraspanin 7 [Source:MGI Symbol;Acc:MGI:1298407]	2.2703	4.04527	1.18288594273716	2.0162360733277		1.78182
		Kcnj14	potassium inwardly-rectifying channel, subfamily J, member 14 [Source:MGI Symbol;Acc:MGI:2384820]	1.18103	2.10437	0.240041191292522	1.07339132188306		1.78182
		Arl4a	ADP-ribosylation factor-like 4A [Source:MGI Symbol;Acc:MGI:99437]	5.59108	9.95661	2.48312725275365	3.31565404473382		1.7808
		Atp6v0b	ATPase, H+ transporting, lysosomal V0 subunit B [Source:MGI Symbol;Acc:MGI:1890510]	38.5727	68.6656	5.26951001464632	6.10151560176501		1.78016
		Nipsnap1	nipsnap homolog 1 [Source:MGI Symbol;Acc:MGI:1278344]	0.880977	1.56768	-0.182823705492428	0.648626892182637		1.77947
		Retsat	retinol saturase (all trans retinol 13,14 reductase) [Source:MGI Symbol;Acc:MGI:1914692]	19.2166	34.1849	4.26428406383056	5.09528590880647		1.77892
		Uqcrfs1	ubiquinol-cytochrome c reductase, Rieske iron-sulfur polypeptide 1 [Source:MGI Symbol;Acc:MGI:1913944]	73.0247	129.82	6.19031241250291	7.02036515669261		1.77775
		Exoc6	exocyst complex component 6 [Source:MGI Symbol;Acc:MGI:1351611]	2.75786	4.89597	1.46355090413894	2.29159375085006		1.77528
		Klhdc7a	kelch domain containing 7A [Source:MGI Symbol;Acc:MGI:2444612]	1.99532	3.53849	0.996623705341248	1.82313235285177		1.77339
		Slc25a23	solute carrier family 25 (mitochondrial carrier; phosphate carrier), member 23 [Source:MGI Symbol;Acc:MGI:1914222]	7.28457	12.9147	2.86484431000213	3.69093920378338		1.77288
		Cbr2	carbonyl reductase 2 [Source:MGI Symbol;Acc:MGI:107200]	43.7021	77.329	5.44962971418193	6.27293793231543		1.76946
		Heatr9	HEAT repeat containing 9 [Source:MGI Symbol;Acc:MGI:3650286]	0.871251	1.54074	-0.19883963022317	0.623622184224644		1.76842
		4930557K07Rik	RIKEN cDNA 4930557K07 gene [Source:MGI Symbol;Acc:MGI:1925452]	2.25013	3.97918	1.17000951205169	1.9924713264995		1.76842
		Slc25a33	solute carrier family 25, member 33 [Source:MGI Symbol;Acc:MGI:1917806]	6.24548	11.0355	2.64281310314118	3.46408408381037		1.76696
		Pik3ap1	phosphoinositide-3-kinase adaptor protein 1 [Source:MGI Symbol;Acc:MGI:1933177]	1.94104	3.42929	0.956828592704255	1.77790785310195		1.76673
		Hsdl2	hydroxysteroid dehydrogenase like 2 [Source:MGI Symbol;Acc:MGI:1919729]	17.2836	30.534	4.11133471775861	4.93234381328306		1.76664
		Ace	angiotensin I converting enzyme (peptidyl-dipeptidase A) 1 [Source:MGI Symbol;Acc:MGI:87874]	7.06248	12.4764	2.82017481149625	3.64113303535368		1.76658
		Itga3	integrin alpha 3 [Source:MGI Symbol;Acc:MGI:96602]	1.34873	2.38211	0.43159941709808	1.25223849593907		1.76619
		mt-Tc	mitochondrially encoded tRNA cysteine [Source:MGI Symbol;Acc:MGI:102490]	250.166	441.357	7.96674445146326	8.78580368169023		1.76426
		Fabp4	fatty acid binding protein 4, adipocyte [Source:MGI Symbol;Acc:MGI:88038]	442.542	780.516	8.78966912486108	9.60828427822709		1.76371
		Uqcrc2	ubiquinol cytochrome c reductase core protein 2 [Source:MGI Symbol;Acc:MGI:1914253]	29.5829	52.1195	4.88668961621747	5.70375260428802		1.76182
		Irs2	insulin receptor substrate 2 [Source:MGI Symbol;Acc:MGI:109334]	24.95	43.9086	4.64096626009802	5.45643063666575		1.75986
		Nxph4	neurexophilin 4 [Source:MGI Symbol;Acc:MGI:1336197]	1.18427	2.08402	0.243997789007674	1.05937017866916		1.75975
		Gpr146	G protein-coupled receptor 146 [Source:MGI Symbol;Acc:MGI:1933113]	3.06071	5.38349	1.61386804424525	2.4285415553188		1.7589
		Slc16a8	solute carrier family 16 (monocarboxylic acid transporters), member 8 [Source:MGI Symbol;Acc:MGI:1929519]	0.692115	1.21639	-0.530917012153281	0.282611677524525		1.7575
		Rgcc	regulator of cell cycle [Source:MGI Symbol;Acc:MGI:1913464]	72.1975	126.861	6.17387710408071	6.98710207139206		1.75713
		Dmpk	dystrophia myotonica-protein kinase [Source:MGI Symbol;Acc:MGI:94906]	24.6575	43.3249	4.62395695154715	5.43712569378537		1.75707
		Tkt	transketolase [Source:MGI Symbol;Acc:MGI:105992]	31.0394	54.4816	4.95603009674843	5.76769809277216		1.75524
		mt-Nd4	mitochondrially encoded NADH dehydrogenase 4 [Source:MGI Symbol;Acc:MGI:102498]	1441.97	2530.74	10.4938262524469	11.3053460510331		1.75506
		Cox5a	cytochrome c oxidase subunit 5A [Source:MGI Symbol;Acc:MGI:88474]	24.159	42.396	4.59449147205288	5.40585557761736		1.75487
		Cpt2	carnitine palmitoyltransferase 2 [Source:MGI Symbol;Acc:MGI:109176]	19.35	33.9564	4.27425896898218	5.08561078201073		1.75485
		K230015D01Rik	RIKEN cDNA K230015D01 gene [Source:MGI Symbol;Acc:MGI:3642019]	0.769693	1.3498	-0.377645615293898	0.432743366853343		1.75368
		Mocos	molybdenum cofactor sulfurase [Source:MGI Symbol;Acc:MGI:1915841]	3.23677	5.67627	1.69455297363637	2.50494195578361		1.75368
		Jup	junction plakoglobin [Source:MGI Symbol;Acc:MGI:96650]	5.54781	9.72537	2.47191955995904	3.2817537660791		1.75301
		mt-Rnr1	mitochondrially encoded 12S rRNA [Source:MGI Symbol;Acc:MGI:102493]	225.979	396.087	7.82004299019072	8.62967467015885		1.75276
		Fuca2	fucosidase, alpha-L- 2, plasma [Source:MGI Symbol;Acc:MGI:1914098]	5.40719	9.46589	2.43487844303799	3.24273859887449		1.75061
		Insig1	insulin induced gene 1 [Source:MGI Symbol;Acc:MGI:1916289]	152.317	266.465	7.25093575436922	8.05779974277696		1.7494
		Bhlhe41	basic helix-loop-helix family, member e41 [Source:MGI Symbol;Acc:MGI:1930704]	1.96212	3.43019	0.9724137727389	1.77828962803292		1.74821
		Kif21a	kinesin family member 21A [Source:MGI Symbol;Acc:MGI:109188]	1.85587	3.24345	0.892093584870488	1.69753051968118		1.74768
		Raph1	Ras association (RalGDS/AF-6) and pleckstrin homology domains 1 [Source:MGI Symbol;Acc:MGI:1924550]	1.89846	3.31784	0.924827747496277	1.73024608939851		1.74765
		Fam120aos	family with sequence similarity 120A, opposite strand [Source:MGI Symbol;Acc:MGI:1915378]	4.39209	7.67529	2.13490799259385	2.94022152521125		1.74753
		Ralgapa2	Ral GTPase activating protein, alpha subunit 2 (catalytic) [Source:MGI Symbol;Acc:MGI:3036245]	2.45951	4.29368	1.29836845902099	2.10221459530146		1.74575
		Mpeg1	macrophage expressed gene 1 [Source:MGI Symbol;Acc:MGI:1333743]	2.79937	4.887	1.48510376802173	2.28894990430219		1.74575
		Nanos1	nanos C2HC-type zinc finger 1 [Source:MGI Symbol;Acc:MGI:2669254]	1.72339	3.00389	0.785249440451008	1.5868325252229		1.74301
		Tnfrsf25	tumor necrosis factor receptor superfamily, member 25 [Source:MGI Symbol;Acc:MGI:1934667]	1.48611	2.59031	0.571542746980786	1.37312583175268		1.74301
		Cox4i2	cytochrome c oxidase subunit 4I2 [Source:MGI Symbol;Acc:MGI:2135755]	2.14713	3.74247	1.10240950366103	1.90399258843292		1.74301
		mt-Co3	mitochondrially encoded cytochrome c oxidase III [Source:MGI Symbol;Acc:MGI:102502]	22.3994	38.9975	4.48539016063432	5.28530940643105		1.741
		Gnrh1	gonadotropin releasing hormone 1 [Source:MGI Symbol;Acc:MGI:95789]	1.45402	2.53115	0.540050840867525	1.33979257881526		1.74079
		Lrrc39	leucine rich repeat containing 39 [Source:MGI Symbol;Acc:MGI:1924557]	1.13785	1.97932	0.186310438827022	0.985004087341884		1.73953
		Gltp	glycolipid transfer protein [Source:MGI Symbol;Acc:MGI:1929253]	32.0852	55.7788	5.0038349744845	5.80164543041537		1.73846
		Hmgb1-ps1	high mobility group box 1, pseudogene 1 [Source:MGI Symbol;Acc:MGI:3768536]	1.74844	3.03773	0.806068811294011	1.60299553363468		1.7374
		Nptxr	neuronal pentraxin receptor [Source:MGI Symbol;Acc:MGI:1920590]	4.97662	8.63778	2.31516660834506	3.1106613751926		1.73567
		Tom1	target of myb1 trafficking protein [Source:MGI Symbol;Acc:MGI:1338026]	5.06617	8.79054	2.34089637434761	3.13595203145477		1.73514
		Mdh2	malate dehydrogenase 2, NAD (mitochondrial) [Source:MGI Symbol;Acc:MGI:97050]	71.9211	124.679	6.16834234601475	6.96207236324174		1.73355
		Gda	guanine deaminase [Source:MGI Symbol;Acc:MGI:95678]	13.3328	23.1126	3.73690333345019	4.53061075905429		1.73352
		Nr1h3	nuclear receptor subfamily 1, group H, member 3 [Source:MGI Symbol;Acc:MGI:1352462]	11.5294	19.958	3.52723968485923	4.31889545252587		1.73106
		Neu1	neuraminidase 1 [Source:MGI Symbol;Acc:MGI:97305]	9.78369	16.9286	3.29037938161938	4.08138838302451		1.73028
		Hoxa6	homeobox A6 [Source:MGI Symbol;Acc:MGI:96178]	4.33899	7.50592	2.11735867151769	2.90802941905042		1.72988
		Tspan17	tetraspanin 17 [Source:MGI Symbol;Acc:MGI:1921507]	6.90113	11.9135	2.78683228488359	3.57452868117072		1.72632
		Tspan15	tetraspanin 15 [Source:MGI Symbol;Acc:MGI:1917673]	1.21919	2.1035	0.285918706286467	1.07279176396322		1.72533
		Vkorc1	vitamin K epoxide reductase complex, subunit 1 [Source:MGI Symbol;Acc:MGI:106442]	4.65353	8.02468	2.21832400078148	3.00444396816557		1.72443
		Ldhb	lactate dehydrogenase B [Source:MGI Symbol;Acc:MGI:96763]	14.9387	25.7608	3.90098317538977	4.68710314277386		1.72443
		Znrd1as	zinc ribbon domain containing 1, antisense [Source:MGI Symbol;Acc:MGI:1923666]	2.38412	4.11072	1.2534539088508	2.0393898472735		1.72421
		mt-Nd3	mitochondrially encoded NADH dehydrogenase 3 [Source:MGI Symbol;Acc:MGI:102499]	30.0096	51.7108	4.90735260940536	5.69239274212347		1.72314
		Slc25a10	solute carrier family 25 (mitochondrial carrier, dicarboxylate transporter), member 10 [Source:MGI Symbol;Acc:MGI:1353497]	40.7132	70.1492	5.34742626831674	6.13235432544423		1.72301
		Dlat	dihydrolipoamide S-acetyltransferase (E2 component of pyruvate dehydrogenase complex) [Source:MGI Symbol;Acc:MGI:2385311]	19.4515	33.4553	4.2818130682481	5.06416417975157		1.71993
		Lpar6	lysophosphatidic acid receptor 6 [Source:MGI Symbol;Acc:MGI:1914418]	1.68546	2.8978	0.753138854913884	1.53495868486435		1.7193
		Mir7026	microRNA 7026 [Source:MGI Symbol;Acc:MGI:5531370]	2.61236	4.49143	1.38535363825321	2.16717346820368		1.7193
		Sp3os	trans-acting transcription factor 3, opposite strand [Source:MGI Symbol;Acc:MGI:1914936]	3.33574	5.73513	1.73800577004102	2.51982559999149		1.7193
		Snora2b	small nucleolar RNA, H/ACA box 2B [Source:MGI Symbol;Acc:MGI:3819497]	1.27758	2.19654	0.353410745750462	1.13523057570093		1.7193
		Mir212	microRNA 212 [Source:MGI Symbol;Acc:MGI:2676888]	1.92339	3.30687	0.943648188512291	1.72546801846276		1.7193
		Cnn1	calponin 1 [Source:MGI Symbol;Acc:MGI:104979]	3.83834	6.59924	1.94048090943361	2.72230073938408		1.7193
		Mir7647	microRNA 7647 [Source:MGI Symbol;Acc:MGI:5530729]	2.96658	5.10043	1.56879977934915	2.35061960929961		1.7193
		Slc37a4	solute carrier family 37 (glucose-6-phosphate transporter), member 4 [Source:MGI Symbol;Acc:MGI:1316650]	3.61451	6.21442	1.85380055713646	2.63562038708692		1.7193
		AF357399	snoRNA AF357399 [Source:MGI Symbol;Acc:MGI:5439844]	2.80045	4.81481	1.4856585440489	2.26747837399937		1.7193
		C030010L15Rik	RIKEN cDNA C030010L15 gene [Source:MGI Symbol;Acc:MGI:1924562]	0.688184	1.18319	-0.539133917402386	0.242685912548075		1.7193
		Ackr3	atypical chemokine receptor 3 [Source:MGI Symbol;Acc:MGI:109562]	3.95573	6.79509	1.9839450027304	2.76449317544482		1.71778
		Cnnm2	cyclin M2 [Source:MGI Symbol;Acc:MGI:2151054]	4.67332	8.01791	2.22444764177478	3.00322701740519		1.71568
		Pdgfa	platelet derived growth factor, alpha [Source:MGI Symbol;Acc:MGI:97527]	1.6648	2.85585	0.735345921582079	1.51392009202889		1.71543
		Slc26a6	solute carrier family 26, member 6 [Source:MGI Symbol;Acc:MGI:2159728]	1.68203	2.88079	0.750203020869629	1.5264633254782		1.71269
		Mcrip2	MAPK regulated corepressor interacting protein 2 [Source:MGI Symbol;Acc:MGI:1915491]	15.9441	27.2898	3.99495488593864	4.77029068231891		1.71159
		Mmd	monocyte to macrophage differentiation-associated [Source:MGI Symbol;Acc:MGI:1914718]	23.803	40.7228	4.57307398747281	5.34776644990491		1.71083
		Ctsd	cathepsin D [Source:MGI Symbol;Acc:MGI:88562]	145.547	248.932	7.18533689725268	7.9596099181498		1.71033
		Sntb1	syntrophin, basic 1 [Source:MGI Symbol;Acc:MGI:101781]	2.84919	4.87224	1.51055328510639	2.2845837669513		1.71004
		Hsf4	heat shock transcription factor 4 [Source:MGI Symbol;Acc:MGI:1347058]	4.75927	8.13683	2.25074138400868	3.02446753191281		1.70968
		Slc16a1	solute carrier family 16 (monocarboxylic acid transporters), member 1 [Source:MGI Symbol;Acc:MGI:106013]	18.8104	32.1323	4.23346221166459	5.00595074194693		1.70821
		Uap1l1	UDP-N-acteylglucosamine pyrophosphorylase 1-like 1 [Source:MGI Symbol;Acc:MGI:2443318]	15.2915	26.0935	3.93465728267425	4.70561952579262		1.70641
		Tspan18	tetraspanin 18 [Source:MGI Symbol;Acc:MGI:1917186]	1.70568	2.90803	0.770344120697776	1.54004039156575		1.70491
		4930506C21Rik	RIKEN cDNA 4930506C21 gene [Source:MGI Symbol;Acc:MGI:1922310]	0.676352	1.15274	-0.56415402634003	0.205065766830803		1.70435
		Scn1b	sodium channel, voltage-gated, type I, beta [Source:MGI Symbol;Acc:MGI:98247]	14.3738	24.4755	3.8453730611673	4.61326593307568		1.70278
		9130604C24Rik	RIKEN cDNA 9130604C24 gene [Source:MGI Symbol;Acc:MGI:1924957]	1.03747	1.76274	0.0530763612594224	0.817822677850943		1.69907
		Angptl8	angiopoietin-like 8 [Source:MGI Symbol;Acc:MGI:3643534]	10.0498	17.0466	3.32909252592791	4.09141618025258		1.69622
		Eif4ebp3	eukaryotic translation initiation factor 4E binding protein 3 [Source:MGI Symbol;Acc:MGI:1270847]	1.09785	1.86056	0.134676438939404	0.895737708723077		1.69474
		Mtus1	mitochondrial tumor suppressor 1 [Source:MGI Symbol;Acc:MGI:2142572]	4.79339	8.11585	2.2610455445194	3.02074256357173		1.69314
		Hacd1	3-hydroxyacyl-CoA dehydratase 1 [Source:MGI Symbol;Acc:MGI:1353592]	3.66364	6.19469	1.87327588949869	2.63103201455868		1.69086
		Cox7a2	cytochrome c oxidase subunit 7A2 [Source:MGI Symbol;Acc:MGI:1316715]	83.3114	140.836	6.38044205980985	7.13786921776752		1.69047
		Fah	fumarylacetoacetate hydrolase [Source:MGI Symbol;Acc:MGI:95482]	18.6234	31.4493	4.21904222791112	4.97495576461885		1.6887
		Herc3	hect domain and RLD 3 [Source:MGI Symbol;Acc:MGI:1921248]	2.28845	3.86419	1.19437108922751	1.95016640216976		1.68856
		Upk1a	uroplakin 1A [Source:MGI Symbol;Acc:MGI:98911]	0.903265	1.52475	-0.146778892615651	0.608568725973622		1.68804
		Dgat1	diacylglycerol O-acyltransferase 1 [Source:MGI Symbol;Acc:MGI:1333825]	55.2499	93.2515	5.78790070648581	6.54305444609409		1.68781
		Sort1	sortilin 1 [Source:MGI Symbol;Acc:MGI:1338015]	19.8869	33.5634	4.313748686603	5.06881668603433		1.68771
		Nacc2	nucleus accumbens associated 2, BEN and BTB (POZ) domain containing [Source:MGI Symbol;Acc:MGI:1915241]	3.85219	6.49984	1.94567742552606	2.70040359459425		1.68731
		Ildr2	immunoglobulin-like domain containing receptor 2 [Source:MGI Symbol;Acc:MGI:1196370]	1.69704	2.85936	0.763017658049096	1.51569114234005		1.68491
		Tcn2	transcobalamin 2 [Source:MGI Symbol;Acc:MGI:98534]	76.2902	128.439	6.25342552023932	7.00494067846171		1.68356
		Cox6b1	cytochrome c oxidase, subunit 6B1 [Source:MGI Symbol;Acc:MGI:107460]	144.703	243.546	7.17695190744219	7.92804843733536		1.68307
		Cox8a	cytochrome c oxidase subunit 8A [Source:MGI Symbol;Acc:MGI:105959]	500.677	842.371	8.96773562174448	9.71831127242256		1.68246
		Cox6a1	cytochrome c oxidase subunit 6A1 [Source:MGI Symbol;Acc:MGI:103099]	376.817	633.573	8.55772178342606	9.30736599250304		1.68138
		Gnpat	glyceronephosphate O-acyltransferase [Source:MGI Symbol;Acc:MGI:1343460]	38.7921	65.2187	5.27769184892518	6.02721392615577		1.68124
		Endog	endonuclease G [Source:MGI Symbol;Acc:MGI:1261433]	6.31177	10.5876	2.6580444974031	3.40430314213062		1.67744
		Ctsc	cathepsin C [Source:MGI Symbol;Acc:MGI:109553]	4.48017	7.51278	2.16355448991439	2.90934601068064		1.67689
		Mir143	microRNA 143 [Source:MGI Symbol;Acc:MGI:2676828]	29.6344	49.6766	4.88920040448992	5.63449435841527		1.67632
		Rpl30-ps8	ribosomal protein L30, pseudogene 8 [Source:MGI Symbol;Acc:MGI:3643509]	1.35287	2.26784	0.436027776324303	1.18132173024965		1.67632
		Cebpzos	CCAAT/enhancer binding protein (C/EBP), zeta, opposite strand [Source:MGI Symbol;Acc:MGI:1915804]	2.73401	4.57641	1.45101756856321	2.19421610448637		1.67388
		Eno3	enolase 3, beta muscle [Source:MGI Symbol;Acc:MGI:95395]	7.54865	12.6323	2.91621930190028	3.65904500023489		1.67345
		Ces1d	carboxylesterase 1D [Source:MGI Symbol;Acc:MGI:2148202]	2.53664	4.24268	1.34291837193282	2.08497637300791		1.67256
		Gbe1	glucan (1,4-alpha-), branching enzyme 1 [Source:MGI Symbol;Acc:MGI:1921435]	5.02541	8.40028	2.32924086777771	3.07043659592187		1.67156
		Nes	nestin [Source:MGI Symbol;Acc:MGI:101784]	3.14629	5.25306	1.65365012917164	2.39315915426414		1.66961
		Aldh5a1	aldhehyde dehydrogenase family 5, subfamily A1 [Source:MGI Symbol;Acc:MGI:2441982]	1.67372	2.79237	0.743061414893166	1.48148864933025		1.66836
		Lipe	lipase, hormone sensitive [Source:MGI Symbol;Acc:MGI:96790]	34.1274	56.8926	5.09285896661935	5.83016944137594		1.66707
		Mertk	c-mer proto-oncogene tyrosine kinase [Source:MGI Symbol;Acc:MGI:96965]	1.68193	2.80383	0.750115571298051	1.48739700517201		1.66703
		2310026L22Rik	RIKEN cDNA 2310026L22 gene [Source:MGI Symbol;Acc:MGI:1916844]	1.89614	3.15972	0.923063856356197	1.65979579677813		1.6664
		Gstt3	glutathione S-transferase, theta 3 [Source:MGI Symbol;Acc:MGI:2143526]	2.96117	4.93449	1.56616883807391	2.30290077849584		1.6664
		Atp1a2	ATPase, Na+/K+ transporting, alpha 2 polypeptide [Source:MGI Symbol;Acc:MGI:88106]	34.0374	56.679	5.08904844134877	5.82474265224588		1.6652
		CT010467.1	18s RNA, related sequence 5	74.9749	124.836	6.22833518796923	6.96389600400395		1.66504
		Tmem120b	transmembrane protein 120B [Source:MGI Symbol;Acc:MGI:3603158]	13.7879	22.9176	3.7853268427278	4.51838468513457		1.66216
		Rhbdl1	rhomboid like 1 [Source:MGI Symbol;Acc:MGI:2384891]	1.219	2.02596	0.285698343207199	1.01860857267672		1.66199
		Cpeb4	cytoplasmic polyadenylation element binding protein 4 [Source:MGI Symbol;Acc:MGI:1914829]	10.8459	18.0206	3.43908253699225	4.17157253546032		1.6615
		Il15	interleukin 15 [Source:MGI Symbol;Acc:MGI:103014]	1.52243	2.52879	0.606378100600141	1.33844489535351		1.66102
		Bphl	biphenyl hydrolase-like (serine hydrolase, breast epithelial mucin-associated antigen) [Source:MGI Symbol;Acc:MGI:1915271]	4.25931	7.07098	2.09062125886147	2.82191087269299		1.66012
		Nipal1	NIPA-like domain containing 1 [Source:MGI Symbol;Acc:MGI:1917951]	1.04919	1.73993	0.0692702920741774	0.799028466453493		1.65836
		Rarres2	retinoic acid receptor responder (tazarotene induced) 2 [Source:MGI Symbol;Acc:MGI:1918910]	29.2592	48.5152	4.87081926371417	5.60036421281268		1.65812
		Cabyr	calcium-binding tyrosine-(Y)-phosphorylation regulated (fibrousheathin 2) [Source:MGI Symbol;Acc:MGI:1918382]	0.756294	1.25386	-0.402980347003394	0.326372063052931		1.65789
		Zfp931	zinc finger protein 931 [Source:MGI Symbol;Acc:MGI:2441662]	1.09123	1.80634	0.125954331973744	0.853068269834079		1.65532
		Nhej1	nonhomologous end-joining factor 1 [Source:MGI Symbol;Acc:MGI:1922820]	2.24395	3.71447	1.16604060984874	1.89315454770907		1.65532
		Hist3h2a	histone cluster 3, H2a [Source:MGI Symbol;Acc:MGI:2448458]	1.16903	1.93512	0.225310721935406	0.952424659795736		1.65532
		Mpv17l2	MPV17 mitochondrial membrane protein-like 2 [Source:MGI Symbol;Acc:MGI:2681846]	18.05	29.8649	4.17393089942389	4.90038010688449		1.65456
		Nabp1	nucleic acid binding protein 1 [Source:MGI Symbol;Acc:MGI:1923258]	28.2308	46.7076	4.81919724887042	5.54558387959971		1.65449
		Mcee	methylmalonyl CoA epimerase [Source:MGI Symbol;Acc:MGI:1920974]	9.70344	16.0536	3.27849647529344	4.0048211926522		1.65442
		Dld	dihydrolipoamide dehydrogenase [Source:MGI Symbol;Acc:MGI:107450]	32.5376	53.8283	5.02403511240829	5.75029372160071		1.65434
		Usmg5	upregulated during skeletal muscle growth 5 [Source:MGI Symbol;Acc:MGI:1891435]	218.144	360.581	7.76913393071188	8.49418012348315		1.65295
		Pgam1	phosphoglycerate mutase 1 [Source:MGI Symbol;Acc:MGI:97552]	115.825	191.304	6.85580390099945	7.5797219257724		1.65166
		Mgst2	microsomal glutathione S-transferase 2 [Source:MGI Symbol;Acc:MGI:2448481]	0.866554	1.43027	-0.206638792657138	0.516287348239764		1.65053
		Ppp1r2-ps4	protein phosphatase 1, regulatory (inhibitor) subunit 2, pseudogene 4 [Source:MGI Symbol;Acc:MGI:3645199]	0.921686	1.52127	-0.117653266551147	0.605272874345754		1.65053
		Tdrp	testis development related protein [Source:MGI Symbol;Acc:MGI:1919398]	3.16877	5.23014	1.66392432230755	2.38685046320445		1.65053
		Atp5o	ATP synthase, H+ transporting, mitochondrial F1 complex, O subunit [Source:MGI Symbol;Acc:MGI:106341]	31.9228	52.6772	4.99651564109994	5.71910747657514		1.65014
		Polr2l	polymerase (RNA) II (DNA directed) polypeptide L [Source:MGI Symbol;Acc:MGI:1913741]	17.1846	28.3417	4.10304252246243	4.82485504304862		1.64925
		Ndufab1-ps	NADH:ubiquinone oxidoreductase subunit AB1b [Source:MGI Symbol;Acc:MGI:4936891]	15.209	25.0771	3.92685294596932	4.6483001579403		1.64884
		Gch1	GTP cyclohydrolase 1 [Source:MGI Symbol;Acc:MGI:95675]	0.952001	1.56938	-0.0709656172174993	0.650191430826344		1.6485
		Nars2	asparaginyl-tRNA synthetase 2 (mitochondrial)(putative) [Source:MGI Symbol;Acc:MGI:2142075]	0.770422	1.26987	-0.376279563907116	0.344685060656497		1.64828
		Ginm1	glycoprotein integral membrane 1 [Source:MGI Symbol;Acc:MGI:2384905]	35.6366	58.7186	5.15528635270249	5.87574676912139		1.64771
		Gt(ROSA)26Sor	gene trap ROSA 26, Philippe Soriano [Source:MGI Symbol;Acc:MGI:104735]	4.78445	7.88265	2.25835184268963	2.97868087210049		1.64756
		Msra	methionine sulfoxide reductase A [Source:MGI Symbol;Acc:MGI:106916]	2.39076	3.93761	1.25746953060131	1.97731846796919		1.64701
		BC024978	cDNA sequence BC024978 [Source:MGI Symbol;Acc:MGI:3041247]	1.20453	1.98334	0.268475560463713	0.987929509453805		1.64656
		Cib2	calcium and integrin binding family member 2 [Source:MGI Symbol;Acc:MGI:1929293]	18.2397	30.0296	4.18901235578529	4.9083111011777		1.64638
		Atp6v1b2	ATPase, H+ transporting, lysosomal V1 subunit B2 [Source:MGI Symbol;Acc:MGI:109618]	14.7039	24.1761	3.87812704228105	4.59551240575467		1.6442
		Ano3	anoctamin 3 [Source:MGI Symbol;Acc:MGI:3613666]	0.872958	1.43417	-0.196015597743932	0.520215890578953		1.64288
		Prdx3	peroxiredoxin 3 [Source:MGI Symbol;Acc:MGI:88034]	53.1716	87.3458	5.73258390930598	6.44866594201485		1.64271
		Dtx4	deltex 4, E3 ubiquitin ligase [Source:MGI Symbol;Acc:MGI:2672905]	7.29663	11.9848	2.86723088469152	3.58313659791064		1.64251
		Rpl9-ps4	ribosomal protein L9, pseudogene 4 [Source:MGI Symbol;Acc:MGI:3704410]	18.2384	29.9366	4.1889066770838	4.90384002722717		1.64141
		Cd109	CD109 antigen [Source:MGI Symbol;Acc:MGI:2445221]	9.79143	16.0581	3.29151921942618	4.00522782857111		1.64001
		Ptp4a3	protein tyrosine phosphatase 4a3 [Source:MGI Symbol;Acc:MGI:1277098]	3.99932	6.55851	1.99975593426205	2.71336795959338		1.6399
		Ppp1r3d	protein phosphatase 1, regulatory subunit 3D [Source:MGI Symbol;Acc:MGI:1917664]	1.91083	3.13176	0.934196574952918	1.64697476047373		1.63896
		Plvap	plasmalemma vesicle associated protein [Source:MGI Symbol;Acc:MGI:1890497]	10.3355	16.9318	3.36953578937746	4.08166287936761		1.63822
		Ivd	isovaleryl coenzyme A dehydrogenase [Source:MGI Symbol;Acc:MGI:1929242]	18.409	30.1527	4.2023355182485	4.91421445683634		1.63794
		2310001H17Rik	RIKEN cDNA 2310001H17 gene [Source:MGI Symbol;Acc:MGI:1923682]	0.700983	1.14702	-0.512549411642564	0.197885785071138		1.6363
		Mgll	monoglyceride lipase [Source:MGI Symbol;Acc:MGI:1346042]	23.5922	38.5981	4.56023769536881	5.27045900331072		1.63606
		Pla2g16	phospholipase A2, group XVI [Source:MGI Symbol;Acc:MGI:2179715]	28.0859	45.9293	4.81177225655432	5.52134137668745		1.63532
		Dusp3	dual specificity phosphatase 3 (vaccinia virus phosphatase VH1-related) [Source:MGI Symbol;Acc:MGI:1919599]	3.41433	5.57888	1.77160319183835	2.47997657710656		1.63396
		Tmem38a	transmembrane protein 38A [Source:MGI Symbol;Acc:MGI:1921416]	3.32297	5.42284	1.73247490080246	2.43904883629192		1.63192
		Maoa	monoamine oxidase A [Source:MGI Symbol;Acc:MGI:96915]	12.573	20.5094	3.65225857802843	4.35821639346359		1.63123
		Gstt1	glutathione S-transferase, theta 1 [Source:MGI Symbol;Acc:MGI:107379]	24.8949	40.6092	4.63777965418516	5.34373435310645		1.63122
		Aldh1l1	aldehyde dehydrogenase 1 family, member L1 [Source:MGI Symbol;Acc:MGI:1340024]	6.04614	9.86204	2.59601527680024	3.3018862535174		1.63113
		mt-Co2	mitochondrially encoded cytochrome c oxidase II [Source:MGI Symbol;Acc:MGI:102503]	50.3248	82.0066	5.65319895735314	6.35766819354247		1.62955
		Serpina3c	serine (or cysteine) peptidase inhibitor, clade A, member 3C [Source:MGI Symbol;Acc:MGI:102848]	21.3545	34.7839	4.41647068996081	5.12034737685472		1.62888
		Acat1	acetyl-Coenzyme A acetyltransferase 1 [Source:MGI Symbol;Acc:MGI:87870]	42.1502	68.6411	5.3974674592615	6.10100134703058		1.62849
		Dusp28	dual specificity phosphatase 28 [Source:MGI Symbol;Acc:MGI:1914696]	5.68331	9.2522	2.5067307676675	3.20979648620356		1.62796
		Uqcr10	ubiquinol-cytochrome c reductase, complex III subunit X [Source:MGI Symbol;Acc:MGI:1913402]	139.863	227.652	7.12786688094215	7.83068770824935		1.62768
		Dock9	dedicator of cytokinesis 9 [Source:MGI Symbol;Acc:MGI:106321]	1.59457	2.59462	0.673165991816049	1.37552127587995		1.62716
		Xlr3b	X-linked lymphocyte-regulated 3B [Source:MGI Symbol;Acc:MGI:109505]	4.47603	7.27635	2.16221889889633	2.86321439972373		1.62563
		mt-Tl2	mitochondrially encoded tRNA leucine 2 [Source:MGI Symbol;Acc:MGI:102481]	54.2341	88.1585	5.7611273278436	6.4620271624105		1.62552
		Bcam	basal cell adhesion molecule [Source:MGI Symbol;Acc:MGI:1929940]	1.20369	1.95663	0.267469170232617	0.968369004799511		1.62552
		Bid	BH3 interacting domain death agonist [Source:MGI Symbol;Acc:MGI:108093]	4.71672	7.663	2.23778394538611	2.93791021690987		1.62465
		Gxylt2	glucoside xylosyltransferase 2 [Source:MGI Symbol;Acc:MGI:2682940]	7.19857	11.6905	2.84771052396999	3.54726215649307		1.624
		Cd14	CD14 antigen [Source:MGI Symbol;Acc:MGI:88318]	2.26393	3.67543	1.17883216329411	1.87791156223664		1.62347
		Afg1l	AFG1 like ATPase [Source:MGI Symbol;Acc:MGI:2148801]	2.78233	4.51666	1.47629470469891	2.17525760224509		1.62334
		Epha2	Eph receptor A2 [Source:MGI Symbol;Acc:MGI:95278]	4.11919	6.68294	2.04236052345282	2.74048327334915		1.62239
		Cfap157	cilia and flagella associated protein 157 [Source:MGI Symbol;Acc:MGI:2447809]	1.14783	1.8607	0.198912549667637	0.895843482031589		1.62105
		Cryl1	crystallin, lambda 1 [Source:MGI Symbol;Acc:MGI:1915881]	1.92868	3.12255	0.947617090715236	1.64272528747237		1.61901
		Hmgn5	high-mobility group nucleosome binding domain 5 [Source:MGI Symbol;Acc:MGI:1355295]	7.20988	11.6698	2.84997505649374	3.5447092696805		1.61859
		Ugt1a6b	UDP glucuronosyltransferase 1 family, polypeptide A6B [Source:MGI Symbol;Acc:MGI:3580629]	1.4206	2.29926	0.506503625253291	1.20117150610867		1.61851
		Ganc	glucosidase, alpha; neutral C [Source:MGI Symbol;Acc:MGI:1923301]	2.37963	3.85089	1.25073916571839	1.94519336779013		1.61827
		Hoxa4	homeobox A4 [Source:MGI Symbol;Acc:MGI:96176]	1.86667	3.02058	0.900469755970857	1.59482674467098		1.61816
		Mpp1	membrane protein, palmitoylated [Source:MGI Symbol;Acc:MGI:105941]	16.9252	27.3722	4.08109852632866	4.77464086044446		1.61725
		Mrm2	mitochondrial rRNA methyltransferase 2 [Source:MGI Symbol;Acc:MGI:1915267]	5.1348	8.29996	2.3603094302708	3.05310359982654		1.61641
		Pdhx	pyruvate dehydrogenase complex, component X [Source:MGI Symbol;Acc:MGI:1351627]	7.28913	11.7767	2.86574594515856	3.55786075458994		1.61565
		Fam213a	family with sequence similarity 213, member A [Source:MGI Symbol;Acc:MGI:1917814]	24.1445	38.9733	4.59362495134501	5.28441514208296		1.61417
		Akr1b3	aldo-keto reductase family 1, member B3 (aldose reductase) [Source:MGI Symbol;Acc:MGI:1353494]	8.99079	14.5007	3.16844768114631	3.8580511398758		1.61284
		Lrrc8b	leucine rich repeat containing 8 family, member B [Source:MGI Symbol;Acc:MGI:2141353]	3.87737	6.24579	1.95507828564657	2.64288472645716		1.61083
		Sod2	superoxide dismutase 2, mitochondrial [Source:MGI Symbol;Acc:MGI:98352]	9.78208	15.7559	3.29014125426384	3.97781958603308		1.61069
		Dnase2a	deoxyribonuclease II alpha [Source:MGI Symbol;Acc:MGI:1329019]	4.76355	7.67251	2.25203817012474	2.93969898120245		1.61067
		Lamp1	lysosomal-associated membrane protein 1 [Source:MGI Symbol;Acc:MGI:96745]	257.253	414.299	8.00704494994079	8.69452681878586		1.61047
		Cux1	cut-like homeobox 1 [Source:MGI Symbol;Acc:MGI:88568]	2.27847	3.66689	1.18806254960886	1.87455742053601		1.60937
		A230072C01Rik	RIKEN cDNA A230072C01 gene [Source:MGI Symbol;Acc:MGI:2444644]	0.92256	1.48464	-0.116285134593815	0.570115130277969		1.60926
		Tob2	transducer of ERBB2, 2 [Source:MGI Symbol;Acc:MGI:1888525]	10.5409	16.9609	3.39792731938399	4.08414322606232		1.60906
		Lpcat3	lysophosphatidylcholine acyltransferase 3 [Source:MGI Symbol;Acc:MGI:1315211]	28.975	46.5569	4.85673534439212	5.54092304380551		1.6068
		Atp6v1h	ATPase, H+ transporting, lysosomal V1 subunit H [Source:MGI Symbol;Acc:MGI:1914864]	7.03393	11.3009	2.81433086224988	3.49836798975318		1.60663
		St3gal6	ST3 beta-galactoside alpha-2,3-sialyltransferase 6 [Source:MGI Symbol;Acc:MGI:1888707]	2.39156	3.84202	1.25795155611341	1.94186403665973		1.60649
		Atp5mpl	ATP synthase membrane subunit 6.8PL [Source:MGI Symbol;Acc:MGI:1917507]	41.2761	66.2185	5.36723630267295	6.04916135638468		1.60428
		Srebf1	sterol regulatory element binding transcription factor 1 [Source:MGI Symbol;Acc:MGI:107606]	93.0025	149.181	6.53919685676219	7.22091866856647		1.60405
		Apln	apelin [Source:MGI Symbol;Acc:MGI:1353624]	10.4865	16.819	3.3904605286863	4.07201623516334		1.60387
		Letm1	leucine zipper-EF-hand containing transmembrane protein 1 [Source:MGI Symbol;Acc:MGI:1932557]	5.71335	9.16186	2.51433762005546	3.19564001728757		1.60359
		Jade3	jade family PHD finger 3 [Source:MGI Symbol;Acc:MGI:2148019]	1.55685	2.49568	0.638630678962636	1.31943134418686		1.60303
		P2ry2	purinergic receptor P2Y, G-protein coupled 2 [Source:MGI Symbol;Acc:MGI:105107]	0.831982	1.33336	-0.265376632618961	0.415066176956427		1.60263
		Cyp4v3	cytochrome P450, family 4, subfamily v, polypeptide 3 [Source:MGI Symbol;Acc:MGI:2142763]	8.19678	13.1339	3.0350576459704	3.71522146723649		1.60232
		mt-Nd6	mitochondrially encoded NADH dehydrogenase 6 [Source:MGI Symbol;Acc:MGI:102495]	1736.68	2782.66	10.7621154359692	11.4422501515863		1.60229
		2210408F21Rik	RIKEN cDNA 2210408F21 gene [Source:MGI Symbol;Acc:MGI:1920902]	0.921456	1.47586	-0.11801308574266	0.561556685959852		1.60166
		Crabp1	cellular retinoic acid binding protein I [Source:MGI Symbol;Acc:MGI:88490]	3.56458	5.70333	1.83373174565012	2.51180365076276		1.6
		Stxbp3-ps	syntaxin-binding protein 3, pseudogene [Source:MGI Symbol;Acc:MGI:3586869]	1.53939	2.4614	0.622354384706102	1.29947683598988		1.59895
		Wfdc21	WAP four-disulfide core domain 21 [Source:MGI Symbol;Acc:MGI:1913357]	135.774	216.888	7.08506867318451	7.76080812863696		1.59742
		Smim4	small integral membrane protein 4 [Source:MGI Symbol;Acc:MGI:1913737]	3.53938	5.6534	1.82349715743909	2.49911758355763		1.59728
		1700029I15Rik	RIKEN cDNA 1700029I15 gene [Source:MGI Symbol;Acc:MGI:1916742]	3.15951	5.04519	1.65970010568799	2.33490874500742		1.59683
		4833413G10Rik	RIKEN cDNA 4833413G10 gene [Source:MGI Symbol;Acc:MGI:1921834]	1.2592	2.01029	0.332501755987479	1.00740638202144		1.59649
		Selenop	selenoprotein P [Source:MGI Symbol;Acc:MGI:894288]	174.453	278.457	7.44669711706034	8.12130918877712		1.59617
		Acbd4	acyl-Coenzyme A binding domain containing 4 [Source:MGI Symbol;Acc:MGI:1914381]	11.0448	17.6231	3.46529385038849	4.1393998630387		1.59561
		2610306O10Rik	RIKEN cDNA 2610306O10 gene [Source:MGI Symbol;Acc:MGI:1917710]	2.09729	3.34362	1.06852410393448	1.74140956233178		1.59426
		Ppp2r5a	protein phosphatase 2, regulatory subunit B', alpha [Source:MGI Symbol;Acc:MGI:2388479]	16.2208	25.8419	4.0197743163377	4.69164269550739		1.59313
		Eci1	enoyl-Coenzyme A delta isomerase 1 [Source:MGI Symbol;Acc:MGI:94871]	62.7812	100.014	5.97226163477628	6.64406238719464		1.59306
		Apmap	adipocyte plasma membrane associated protein [Source:MGI Symbol;Acc:MGI:1919131]	52.4796	83.5849	5.713684762654	6.38517067846049		1.59271
		Camk2n2	calcium/calmodulin-dependent protein kinase II inhibitor 2 [Source:MGI Symbol;Acc:MGI:1920297]	2.57594	4.10247	1.36509705684738	2.0364928971042		1.59261
		Hvcn1	hydrogen voltage-gated channel 1 [Source:MGI Symbol;Acc:MGI:1921346]	4.48664	7.14519	2.16563564281706	2.83697164876074		1.59255
		Eda2r	ectodysplasin A2 receptor [Source:MGI Symbol;Acc:MGI:2442860]	6.9524	11.0644	2.79751071063177	3.4678552537198		1.59145
		Tmem37	transmembrane protein 37 [Source:MGI Symbol;Acc:MGI:2157899]	4.27223	6.79435	2.09499085848923	2.76433595918129		1.59035
		Rps3a3	ribosomal protein S3A3 [Source:MGI Symbol;Acc:MGI:3643406]	1.76129	2.80107	0.816631778539271	1.48597687923132		1.59035
		Gcnt2	glucosaminyl (N-acetyl) transferase 2, I-branching enzyme [Source:MGI Symbol;Acc:MGI:1100870]	1.89483	3.0131	0.922071950830737	1.59124677178923		1.59016
		Sat1	spermidine/spermine N1-acetyl transferase 1 [Source:MGI Symbol;Acc:MGI:98233]	26.7737	42.5678	4.74274495956759	5.41169181766973		1.58991
		Tgoln1	trans-golgi network protein [Source:MGI Symbol;Acc:MGI:105080]	45.1914	71.8427	5.49797780111597	6.16677050487939		1.58974
		Slc1a5	solute carrier family 1 (neutral amino acid transporter), member 5 [Source:MGI Symbol;Acc:MGI:105305]	93.6587	148.826	6.54934115927007	7.21748090601672		1.58902
		Gpcpd1	glycerophosphocholine phosphodiesterase 1 [Source:MGI Symbol;Acc:MGI:104898]	5.94713	9.44598	2.5721935434431	3.23970071546716		1.58833
		Fam102a	family with sequence similarity 102, member A [Source:MGI Symbol;Acc:MGI:2138935]	3.85681	6.1217	1.94740897182058	2.61393146029934		1.58724
		Mme	membrane metallo endopeptidase [Source:MGI Symbol;Acc:MGI:97004]	2.16852	3.44153	1.11670854981815	1.78305116234869		1.58704
		Mrpl48-ps	mitochondrial ribosomal protein L48 pseudogene [Source:MGI Symbol;Acc:MGI:3050089]	1.19254	1.89261	0.254037090846573	0.9203797033771		1.58704
		Phf2os1	PHD finger protein 2, opposite strand 1 [Source:MGI Symbol;Acc:MGI:3645592]	1.523	2.41707	0.606918114062846	1.27326072659337		1.58704
		Hp	haptoglobin [Source:MGI Symbol;Acc:MGI:96211]	274.276	435.236	8.09948507957232	8.76565570495947		1.58686
		9230114K14Rik	RIKEN cDNA 9230114K14 gene [Source:MGI Symbol;Acc:MGI:3041212]	1.41526	2.24441	0.501071914189555	1.16633748669926		1.58586
		Esr1	estrogen receptor 1 (alpha) [Source:MGI Symbol;Acc:MGI:1352467]	1.71257	2.71386	0.776163280561871	1.44034563058611		1.58467
		Mlxipl	MLX interacting protein-like [Source:MGI Symbol;Acc:MGI:1927999]	13.1687	20.8659	3.71904336917235	4.38307582101568		1.58451
		Rpusd3	RNA pseudouridylate synthase domain containing 3 [Source:MGI Symbol;Acc:MGI:2141440]	2.72933	4.32084	1.44854428271912	2.11131144102582		1.58312
		Slc25a25	solute carrier family 25 (mitochondrial carrier, phosphate carrier), member 25 [Source:MGI Symbol;Acc:MGI:1915913]	9.88457	15.6472	3.305178046637	3.96783339628762		1.58299
		Plin1	perilipin 1 [Source:MGI Symbol;Acc:MGI:1890505]	69.198	109.47	6.11265916948106	6.77438951463781		1.58198
		Ppp1r3b	protein phosphatase 1, regulatory subunit 3B [Source:MGI Symbol;Acc:MGI:2177268]	3.09734	4.89924	1.63103175382794	2.29255735006069		1.58175
		Prkar2b	protein kinase, cAMP dependent regulatory, type II beta [Source:MGI Symbol;Acc:MGI:97760]	33.7084	53.3129	5.07503656160016	5.73641351066974		1.58159
		mt-Rnr2	mitochondrially encoded 16S rRNA [Source:MGI Symbol;Acc:MGI:102492]	291.05	460.176	8.1851216842406	8.84604310352237		1.58109
		Hebp1	heme binding protein 1 [Source:MGI Symbol;Acc:MGI:1333880]	6.61878	10.4606	2.7265644653587	3.38689762838718		1.58045
		Ndufa11	NADH:ubiquinone oxidoreductase subunit A11 [Source:MGI Symbol;Acc:MGI:1917125]	32.377	51.1463	5.01689717054293	5.67655841798181		1.57971
		Tmem189	transmembrane protein 189 [Source:MGI Symbol;Acc:MGI:2142624]	11.4005	18.0094	3.51102566532091	4.17068203930868		1.57971
		St6gal1	beta galactoside alpha 2,6 sialyltransferase 1 [Source:MGI Symbol;Acc:MGI:108470]	0.759547	1.19978	-0.39678887238283	0.262775207516643		1.57961
		Slc6a17	solute carrier family 6 (neurotransmitter transporter), member 17 [Source:MGI Symbol;Acc:MGI:2442535]	0.737582	1.16472	-0.439125461595598	0.219985581703855		1.57911
		Pfkl	phosphofructokinase, liver, B-type [Source:MGI Symbol;Acc:MGI:97547]	26.5536	41.9177	4.73083436102964	5.38948715283078		1.57861
		Uchl3	ubiquitin carboxyl-terminal esterase L3 (ubiquitin thiolesterase) [Source:MGI Symbol;Acc:MGI:1355274]	2.07116	3.26769	1.05043785881629	1.7082689714913		1.57771
		Crat	carnitine acetyltransferase [Source:MGI Symbol;Acc:MGI:109501]	17.4552	27.5346	4.12558222105549	4.78317235957706		1.57745
		Sucla2	succinate-Coenzyme A ligase, ADP-forming, beta subunit [Source:MGI Symbol;Acc:MGI:1306775]	14.9368	23.5579	3.90079778446944	4.5581396913538		1.57717
		Mgarp	mitochondria localized glutamic acid rich protein [Source:MGI Symbol;Acc:MGI:1914999]	2.45564	3.87258	1.29610115041311	1.95329432584983		1.57701
		Bcat2	branched chain aminotransferase 2, mitochondrial [Source:MGI Symbol;Acc:MGI:1276534]	14.4361	22.7623	3.85160705150831	4.50857539427368		1.57677
		Sdhb	succinate dehydrogenase complex, subunit B, iron sulfur (Ip) [Source:MGI Symbol;Acc:MGI:1914930]	50.4994	79.6196	5.65819437055232	6.31505167621034		1.57664
		Mgat4b	mannoside acetylglucosaminyltransferase 4, isoenzyme B [Source:MGI Symbol;Acc:MGI:2143974]	40.4901	63.7931	5.33949859956552	5.99532874792408		1.57552
		Ss18l1	SS18, nBAF chromatin remodeling complex subunit like 1 [Source:MGI Symbol;Acc:MGI:2444061]	1.2762	2.0094	0.351859698866887	1.00676741633514		1.57452
		Slc46a1	solute carrier family 46, member 1 [Source:MGI Symbol;Acc:MGI:1098733]	2.15944	3.40007	1.11065570657231	1.76556342404055		1.57452
		Clstn3	calsyntenin 3 [Source:MGI Symbol;Acc:MGI:2178323]	1.80853	2.84692	0.854817410464253	1.50940205211861		1.57416
		Acsf2	acyl-CoA synthetase family member 2 [Source:MGI Symbol;Acc:MGI:2388287]	18.0706	28.4441	4.17557237202139	4.83005883049182		1.57406
		Mut	methylmalonyl-Coenzyme A mutase [Source:MGI Symbol;Acc:MGI:97239]	14.9478	23.5272	3.90186256936062	4.5562573285867		1.57396
		Reep6	receptor accessory protein 6 [Source:MGI Symbol;Acc:MGI:1917585]	18.5086	29.1079	4.21012067883969	4.86333784792518		1.57267
		Ndufs3	NADH:ubiquinone oxidoreductase core subunit S3 [Source:MGI Symbol;Acc:MGI:1915599]	24.5639	38.6036	4.61847001286798	5.27066263046665		1.57155
		Hfe	hemochromatosis [Source:MGI Symbol;Acc:MGI:109191]	4.96534	7.80115	2.31189147631219	2.96368658191311		1.57112
		Gclc	glutamate-cysteine ligase, catalytic subunit [Source:MGI Symbol;Acc:MGI:104990]	12.533	19.6888	3.64765893580558	4.29930381985476		1.57096
		Tapt1	transmembrane anterior posterior transformation 1 [Source:MGI Symbol;Acc:MGI:2683537]	12.094	18.9916	3.59621924807116	4.24728677177471		1.57033
		Kcne4	potassium voltage-gated channel, Isk-related subfamily, gene 4 [Source:MGI Symbol;Acc:MGI:1891125]	11.6158	18.2345	3.53802172761335	4.18859702428556		1.56979
		Ndufb5	NADH:ubiquinone oxidoreductase subunit B5 [Source:MGI Symbol;Acc:MGI:1913296]	7.93087	12.4467	2.98747912955478	3.63769013995937		1.5694
		Trim62	tripartite motif-containing 62 [Source:MGI Symbol;Acc:MGI:1914775]	0.849256	1.33211	-0.235729098629694	0.413716444624653		1.56857
		Haus5	HAUS augmin-like complex, subunit 5 [Source:MGI Symbol;Acc:MGI:1919159]	0.844323	1.3239	-0.244133477511064	0.404792081942057		1.568
		Isoc2b	isochorismatase domain containing 2b [Source:MGI Symbol;Acc:MGI:1914691]	3.61189	5.65468	1.85275535398043	2.49944590905024		1.56557
		Uqcrc1	ubiquinol-cytochrome c reductase core protein 1 [Source:MGI Symbol;Acc:MGI:107876]	37.8698	59.2681	5.24297767013138	5.88918479579115		1.56505
		Nt5dc3	5'-nucleotidase domain containing 3 [Source:MGI Symbol;Acc:MGI:3513266]	4.08127	6.38539	2.02901758403527	2.6747758644097		1.56456
		A430046D13Rik	Riken cDNA A430046D13 gene [Source:MGI Symbol;Acc:MGI:3609643]	2.65858	4.15901	1.41065635074455	2.05624040310829		1.56437
		Fam72a	family with sequence similarity 72, member A [Source:MGI Symbol;Acc:MGI:1919669]	0.825479	1.29105	-0.276697130613514	0.368549646461501		1.56401
		Bri3	brain protein I3 [Source:MGI Symbol;Acc:MGI:1933174]	28.8527	45.1023	4.85063604992505	5.49512936306291		1.56319
		Cdkl2	cyclin-dependent kinase-like 2 (CDC2-related kinase) [Source:MGI Symbol;Acc:MGI:1858227]	2.20325	3.44397	1.13963007791568	1.78407237818126		1.56313
		Idh3b	isocitrate dehydrogenase 3 (NAD+) beta [Source:MGI Symbol;Acc:MGI:2158650]	38.5655	60.2555	5.26923949749024	5.91301995536868		1.56242
		Tpd52	tumor protein D52 [Source:MGI Symbol;Acc:MGI:107749]	1.42603	2.2267	0.512008127163666	1.15490469071307		1.56146
		Ezr	ezrin [Source:MGI Symbol;Acc:MGI:98931]	7.46574	11.6529	2.90028488243362	3.54261225740779		1.56085
		Isoc2a	isochorismatase domain containing 2a [Source:MGI Symbol;Acc:MGI:3609243]	19.6816	30.6826	4.29877285736677	4.93934893994369		1.55895
		Hspb1	heat shock protein 1 [Source:MGI Symbol;Acc:MGI:96240]	14.7696	22.9999	3.88455770719161	4.52355776586236		1.55725
		Bok	BCL2-related ovarian killer [Source:MGI Symbol;Acc:MGI:1858494]	16.076	25.0226	4.00683221404879	4.64516045040973		1.55652
		Lgals9	lectin, galactose binding, soluble 9 [Source:MGI Symbol;Acc:MGI:109496]	99.2945	154.476	6.63364234578564	7.27123927640484		1.55574
		Prr5l	proline rich 5 like [Source:MGI Symbol;Acc:MGI:1919696]	0.786986	1.22382	-0.345589512989634	0.291387015088646		1.55507
		Sh3bp2	SH3-domain binding protein 2 [Source:MGI Symbol;Acc:MGI:1346349]	2.11859	3.29225	1.08310426886667	1.71907323235368		1.55398
		Gsto1	glutathione S-transferase omega 1 [Source:MGI Symbol;Acc:MGI:1342273]	37.5907	58.4114	5.23230485279	5.86817698135796		1.55388
		Atp5b	ATP synthase, H+ transporting mitochondrial F1 complex, beta subunit [Source:MGI Symbol;Acc:MGI:107801]	261.406	406.068	8.03014929981989	8.66557875740626		1.5534
		Inafm2	InaF motif containing 2 [Source:MGI Symbol;Acc:MGI:1915354]	5.25524	8.16136	2.39375626219507	3.02880964706664		1.553
		Bcar3	breast cancer anti-estrogen resistance 3 [Source:MGI Symbol;Acc:MGI:1352501]	6.14243	9.53683	2.61881023180822	3.25350918969338		1.55261
		Vav3	vav 3 oncogene [Source:MGI Symbol;Acc:MGI:1888518]	0.981284	1.52342	-0.0272567198513702	0.607313546624677		1.55248
		Mlycd	malonyl-CoA decarboxylase [Source:MGI Symbol;Acc:MGI:1928485]	6.74244	10.4634	2.75326971754184	3.38728644257655		1.55188
		Cdkn2c	cyclin dependent kinase inhibitor 2C [Source:MGI Symbol;Acc:MGI:105388]	59.2333	91.891	5.88833572347765	6.52185100267387		1.55134
		Cbx4	chromobox 4 [Source:MGI Symbol;Acc:MGI:1195985]	4.4233	6.8618	2.14512151388843	2.77858602740899		1.55129
		Lpin1	lipin 1 [Source:MGI Symbol;Acc:MGI:1891340]	8.48731	13.1579	3.08530718996377	3.71785759861043		1.5503
		Taf13	TATA-box binding protein associated factor 13 [Source:MGI Symbol;Acc:MGI:1913500]	6.99003	10.8352	2.80529846234099	3.43765739340886		1.5501
		Chka	choline kinase alpha [Source:MGI Symbol;Acc:MGI:107760]	4.05158	6.27679	2.01848342143488	2.65002690265977		1.54922
		Ndufa4	Ndufa4, mitochondrial complex associated [Source:MGI Symbol;Acc:MGI:107686]	83.6907	129.566	6.38699588862127	7.01754070742369		1.54815
		4833418N02Rik	RIKEN cDNA 4833418N02 gene [Source:MGI Symbol;Acc:MGI:1921847]	1.22515	1.89577	0.292963718859351	0.922780455364773		1.54737
		Tha1	threonine aldolase 1 [Source:MGI Symbol;Acc:MGI:1919026]	1.08265	1.67526	0.114564392357653	0.744381128863071		1.54737
		Spa17	sperm autoantigenic protein 17 [Source:MGI Symbol;Acc:MGI:1333778]	1.09977	1.70175	0.137199481962432	0.767016218467848		1.54737
		Mir3100	microRNA 3100 [Source:MGI Symbol;Acc:MGI:4834314]	3.59032	5.55555	1.84411251496138	2.47392925146679		1.54737
		Mamld1	mastermind-like domain containing 1 [Source:MGI Symbol;Acc:MGI:3045303]	0.94886	1.46824	-0.0757333965621436	0.554083339943272		1.54737
		Cyb561	cytochrome b-561 [Source:MGI Symbol;Acc:MGI:103253]	0.926328	1.43337	-0.110404715244614	0.5194120212608		1.54737
		Fkbp1b	FK506 binding protein 1b [Source:MGI Symbol;Acc:MGI:1336205]	1.25714	1.94526	0.330144795749333	0.959961532254747		1.54737
		Taf9b	TATA-box binding protein associated factor 9B [Source:MGI Symbol;Acc:MGI:3039562]	1.29322	2.00109	0.370967889074566	1.00078462557998		1.54737
		Abcb1b	ATP-binding cassette, sub-family B (MDR/TAP), member 1B [Source:MGI Symbol;Acc:MGI:97568]	1.27054	1.966	0.345444036023226	0.975260772528635		1.54737
		Dusp10	dual specificity phosphatase 10 [Source:MGI Symbol;Acc:MGI:1927070]	11.7951	18.2415	3.56011849049193	4.18915306647893		1.54653
		Ccne2	cyclin E2 [Source:MGI Symbol;Acc:MGI:1329034]	6.15979	9.52285	2.62288059378743	3.251393493746		1.54597
		Acads	acyl-Coenzyme A dehydrogenase, short chain [Source:MGI Symbol;Acc:MGI:87868]	27.6929	42.7847	4.7914419688617	5.4190243932574		1.54497
		Gdf15	growth differentiation factor 15 [Source:MGI Symbol;Acc:MGI:1346047]	28.8248	44.5214	4.849239877901	5.47642635836175		1.54455
		D3Ertd751e	DNA segment, Chr 3, ERATO Doi 751, expressed [Source:MGI Symbol;Acc:MGI:1289213]	1.69618	2.61944	0.762292571040133	1.38926094523652		1.54432
		Lpin3	lipin 3 [Source:MGI Symbol;Acc:MGI:1891342]	2.63758	4.07317	1.39921646948145	2.02615069745374		1.54428
		mt-Nd2	mitochondrially encoded NADH dehydrogenase 2 [Source:MGI Symbol;Acc:MGI:102500]	2410.88	3722.08	11.2353442029134	11.8618946747001		1.54387
		Dclk2	doublecortin-like kinase 2 [Source:MGI Symbol;Acc:MGI:1918012]	1.62539	2.50938	0.700787107626586	1.32732871209914		1.54386
		Nudt19	nudix (nucleoside diphosphate linked moiety X)-type motif 19 [Source:MGI Symbol;Acc:MGI:94203]	5.26826	8.12948	2.39732627991929	3.02316316551216		1.54311
		Eno1	enolase 1, alpha non-neuron [Source:MGI Symbol;Acc:MGI:95393]	103.919	160.315	6.69931858163647	7.32476191217052		1.54268
		Scd1	stearoyl-Coenzyme A desaturase 1 [Source:MGI Symbol;Acc:MGI:98239]	1392	2145.49	10.4429404491867	11.0670944412785		1.54131
		Pik3cb	phosphatidylinositol-4,5-bisphosphate 3-kinase catalytic subunit beta [Source:MGI Symbol;Acc:MGI:1922019]	1.9872	3.06239	0.99074037822551	1.61465651329124		1.54105
		Sdhd	succinate dehydrogenase complex, subunit D, integral membrane protein [Source:MGI Symbol;Acc:MGI:1914175]	83.5092	128.682	6.38386349042579	7.00766329102488		1.54093
		BC051226	cDNA sequence BC051226 [Source:MGI Symbol;Acc:MGI:3039585]	4.70794	7.25418	2.23509602656324	2.85881256353224		1.54084
		Trim16	tripartite motif-containing 16 [Source:MGI Symbol;Acc:MGI:2137356]	1.60928	2.47697	0.686413316126906	1.30857648008888		1.53918
		Cluh	clustered mitochondria (cluA/CLU1) homolog [Source:MGI Symbol;Acc:MGI:1921398]	28.4356	43.7643	4.82962443168171	5.45168104326127		1.53907
		Naglu	alpha-N-acetylglucosaminidase (Sanfilippo disease IIIB) [Source:MGI Symbol;Acc:MGI:1351641]	31.3663	48.2749	4.97114513980947	5.59320089725709		1.53907
		Ugp2	UDP-glucose pyrophosphorylase 2 [Source:MGI Symbol;Acc:MGI:2183447]	34.998	53.8509	5.12920130887325	5.75089754345471		1.53868
		Abhd6	abhydrolase domain containing 6 [Source:MGI Symbol;Acc:MGI:1913332]	6.14264	9.4413	2.61885779183115	3.23898547216814		1.53701
		Aldoa	aldolase A, fructose-bisphosphate [Source:MGI Symbol;Acc:MGI:87994]	241.308	370.869	7.91472897551413	8.53476686492455		1.53692
		Me1	malic enzyme 1, NADP(+)-dependent, cytosolic [Source:MGI Symbol;Acc:MGI:97043]	46.2132	71.0241	5.53023443171311	6.15023580142839		1.53688
		Trim13	tripartite motif-containing 13 [Source:MGI Symbol;Acc:MGI:1913847]	1.7326	2.66273	0.792939862971861	1.41290881352093		1.53684
		Gnpda1	glucosamine-6-phosphate deaminase 1 [Source:MGI Symbol;Acc:MGI:1347054]	10.5124	16.1534	3.39402271288082	4.01376237669829		1.5366
		Tmem80	transmembrane protein 80 [Source:MGI Symbol;Acc:MGI:1918698]	3.48808	5.35947	1.80243252697226	2.42208939725746		1.53651
		Mlf1	myeloid leukemia factor 1 [Source:MGI Symbol;Acc:MGI:1341819]	9.50317	14.5999	3.24840951545674	3.86788430774069		1.53632
		Pcx	pyruvate carboxylase [Source:MGI Symbol;Acc:MGI:97520]	123.077	189.083	6.9434180659531	7.5628737593764		1.5363
		Stk17b	serine/threonine kinase 17b (apoptosis-inducing) [Source:MGI Symbol;Acc:MGI:2138162]	4.11831	6.32611	2.04205189257329	2.66131870973779		1.53609
		Trpv1	transient receptor potential cation channel, subfamily V, member 1 [Source:MGI Symbol;Acc:MGI:1341787]	2.88464	4.43091	1.52839293380447	2.1476015707439		1.53603
		Hagh	hydroxyacyl glutathione hydrolase [Source:MGI Symbol;Acc:MGI:95745]	25.502	39.1456	4.67253844542899	5.29077650789894		1.535
		Echs1	enoyl Coenzyme A hydratase, short chain, 1, mitochondrial [Source:MGI Symbol;Acc:MGI:2136460]	14.3287	21.9938	3.84083330216424	4.45902394878062		1.53495
		Tppp	tubulin polymerization promoting protein [Source:MGI Symbol;Acc:MGI:1920198]	0.937691	1.43916	-0.0928148509945569	0.525224717734505		1.53479
		Mroh1	maestro heat-like repeat family member 1 [Source:MGI Symbol;Acc:MGI:2442558]	5.83498	8.95394	2.54472743439492	3.16252286434276		1.53453
		Nr4a2	nuclear receptor subfamily 4, group A, member 2 [Source:MGI Symbol;Acc:MGI:1352456]	5.72072	8.77792	2.51619632383579	3.13387930470535		1.53441
		Baiap2	brain-specific angiogenesis inhibitor 1-associated protein 2 [Source:MGI Symbol;Acc:MGI:2137336]	15.0532	23.0878	3.9119949872422	4.52906102172416		1.53375
		Ccng1	cyclin G1 [Source:MGI Symbol;Acc:MGI:102890]	66.2834	101.622	6.05057622956418	6.66707382367211		1.53315
		Coq3	coenzyme Q3 methyltransferase [Source:MGI Symbol;Acc:MGI:101813]	4.01021	6.14503	2.00367748665948	2.61941903795317		1.53235
		Cdkn1a	cyclin-dependent kinase inhibitor 1A (P21) [Source:MGI Symbol;Acc:MGI:104556]	108.344	166.005	6.75947141722354	7.37507862433281		1.5322
		Atp6v1e1	ATPase, H+ transporting, lysosomal V1 subunit E1 [Source:MGI Symbol;Acc:MGI:894326]	22.6415	34.6906	4.50089835807302	5.11647436844528		1.53217
		Fam241a	family with sequence similarity 241, member A [Source:MGI Symbol;Acc:MGI:1917867]	6.64566	10.177	2.73241224847949	3.34723981076545		1.53137
		Mrps22	mitochondrial ribosomal protein S22 [Source:MGI Symbol;Acc:MGI:1928137]	4.6487	7.11786	2.21682871976291	2.83144304962466		1.53115
		Map3k5	mitogen-activated protein kinase kinase kinase 5 [Source:MGI Symbol;Acc:MGI:1346876]	2.48287	3.79742	1.31200999716179	1.92501844598065		1.52945
		Enpp3	ectonucleotide pyrophosphatase/phosphodiesterase 3 [Source:MGI Symbol;Acc:MGI:2143702]	3.01555	4.61116	1.59242245669058	2.20512886277357		1.52913
		Irs3	insulin receptor substrate 3 [Source:MGI Symbol;Acc:MGI:1194882]	3.16917	4.83952	1.66410580023034	2.27486420092007		1.52706
		4933440N22Rik	RIKEN cDNA 4933440N22 gene [Source:MGI Symbol;Acc:MGI:1921721]	1.49367	2.28044	0.578860283877766	1.18931169551625		1.52674
		E230013L22Rik	RIKEN cDNA E230013L22 gene [Source:MGI Symbol;Acc:MGI:2142601]	0.785866	1.19981	-0.347644477363016	0.262806934275468		1.52674
		Pdp2	pyruvate dehyrogenase phosphatase catalytic subunit 2 [Source:MGI Symbol;Acc:MGI:1918878]	2.50099	3.81708	1.32249771902624	1.93246964413478		1.52623
		Chchd2	coiled-coil-helix-coiled-coil-helix domain containing 2 [Source:MGI Symbol;Acc:MGI:1261428]	158.932	242.544	7.31226398402356	7.92210335831623		1.52609
		Acot13	acyl-CoA thioesterase 13 [Source:MGI Symbol;Acc:MGI:1914084]	32.3081	49.2644	5.01382204406502	5.62247417057239		1.52483
		St6galnac2	ST6 (alpha-N-acetyl-neuraminyl-2,3-beta-galactosyl-1,3)-N-acetylgalactosaminide alpha-2,6-sialyltransferase 2 [Source:MGI Symbol;Acc:MGI:107553]	2.72064	4.14747	1.44394829216407	2.05223186711984		1.52444
		Ndufb8	NADH:ubiquinone oxidoreductase subunit B8 [Source:MGI Symbol;Acc:MGI:1914514]	18.2298	27.7777	4.18822497891472	4.79585734635416		1.52376
		Rorc	RAR-related orphan receptor gamma [Source:MGI Symbol;Acc:MGI:104856]	4.9179	7.49143	2.29804280097593	2.90524123481932		1.5233
		Slc45a4	solute carrier family 45, member 4 [Source:MGI Symbol;Acc:MGI:2146236]	5.24816	7.99295	2.39181094132468	2.99872727572002		1.523
		Vnn1	vanin 1 [Source:MGI Symbol;Acc:MGI:108395]	2.99441	4.55872	1.58227189905163	2.18862966273305		1.52241
		Slc25a1	solute carrier family 25 (mitochondrial carrier, citrate transporter), member 1 [Source:MGI Symbol;Acc:MGI:1345283]	60.4726	92.0576	5.91820944924929	6.52446528164186		1.5223
		Hexa	hexosaminidase A [Source:MGI Symbol;Acc:MGI:96073]	98.2122	149.498	6.6178298403187	7.22398111452356		1.52219
		Ctsz	cathepsin Z [Source:MGI Symbol;Acc:MGI:1891190]	138.103	210.209	7.10960474742849	7.71568282609625		1.52212
		Cyc1	cytochrome c-1 [Source:MGI Symbol;Acc:MGI:1913695]	69.3937	105.589	6.11673255378727	6.72232083248984		1.5216
		Cdk18	cyclin-dependent kinase 18 [Source:MGI Symbol;Acc:MGI:97518]	1.70227	2.58983	0.767463702849227	1.37285696541543		1.52139
		Acox1	acyl-Coenzyme A oxidase 1, palmitoyl [Source:MGI Symbol;Acc:MGI:1330812]	61.0176	92.8239	5.93115364435495	6.53642376132295		1.52126
		Pon3	paraoxonase 3 [Source:MGI Symbol;Acc:MGI:106686]	14.1332	21.496	3.82102030903292	4.42599297456086		1.52095
		Lgals12	lectin, galactose binding, soluble 12 [Source:MGI Symbol;Acc:MGI:1929094]	33.8737	51.4818	5.08209339995233	5.68599095728062		1.51982
		Tgfbi	transforming growth factor, beta induced [Source:MGI Symbol;Acc:MGI:99959]	20.3759	30.9624	4.34878852310468	4.95244406570692		1.51956
		Atp5j2	ATP synthase, H+ transporting, mitochondrial F0 complex, subunit F2 [Source:MGI Symbol;Acc:MGI:1927558]	39.8481	60.4764	5.31643908947052	5.91829991244415		1.51767
		Llgl2	LLGL2 scribble cell polarity complex component [Source:MGI Symbol;Acc:MGI:1918843]	1.25261	1.90097	0.3249368964366	0.926739256772417		1.51761
		Man2b1	mannosidase 2, alpha B1 [Source:MGI Symbol;Acc:MGI:107286]	13.3317	20.2242	3.7367928108049	4.3380089292297		1.51699
		Ppp1r10	protein phosphatase 1, regulatory subunit 10 [Source:MGI Symbol;Acc:MGI:1289273]	15.906	24.1254	3.99149797810781	4.59248203240551		1.51675
		Rmdn1	regulator of microtubule dynamics 1 [Source:MGI Symbol;Acc:MGI:1913552]	4.42846	6.71449	2.14680439098582	2.74727716590909		1.51621
		Sdha	succinate dehydrogenase complex, subunit A, flavoprotein (Fp) [Source:MGI Symbol;Acc:MGI:1914195]	66.4309	100.722	6.05378322011555	6.65423215703301		1.51619
		Tlcd1	TLC domain containing 1 [Source:MGI Symbol;Acc:MGI:1915572]	5.33459	8.08636	2.41537721982888	3.01549036212651		1.51584
		Churc1	churchill domain containing 1 [Source:MGI Symbol;Acc:MGI:1923684]	0.983822	1.49062	-0.0235305556801573	0.575912531781734		1.51513
		Ssfa2	sperm specific antigen 2 [Source:MGI Symbol;Acc:MGI:1917849]	6.79397	10.287	2.76425501750792	3.36275621354713		1.51414
		Lacc1	laccase domain containing 1 [Source:MGI Symbol;Acc:MGI:2445077]	4.96329	7.51488	2.31129748946202	2.9097500550581		1.51409
		Tmem135	transmembrane protein 135 [Source:MGI Symbol;Acc:MGI:1920009]	7.43538	11.2549	2.89440676444157	3.49248141815339		1.5137
		Hmgb3	high mobility group box 3 [Source:MGI Symbol;Acc:MGI:1098219]	4.75308	7.19312	2.24886149770521	2.84661702497833		1.51336
		Sncg	synuclein, gamma [Source:MGI Symbol;Acc:MGI:1298397]	99.5661	150.675	6.63758226168359	7.23529319388882		1.51331
		Creg1	cellular repressor of E1A-stimulated genes 1 [Source:MGI Symbol;Acc:MGI:1344382]	24.6017	37.2271	4.62068901066076	5.21828177718044		1.51319
		Pkp2	plakophilin 2 [Source:MGI Symbol;Acc:MGI:1914701]	3.57023	5.40094	1.83601504726278	2.433210362199		1.51277
		Cox4i1	cytochrome c oxidase subunit 4I1 [Source:MGI Symbol;Acc:MGI:88473]	225.353	340.842	7.81604538273104	8.41295861847214		1.51248
		Fam162a	family with sequence similarity 162, member A [Source:MGI Symbol;Acc:MGI:1917436]	65.687	99.3408	6.03753641145079	6.63431482636893		1.51234
		Gla	galactosidase, alpha [Source:MGI Symbol;Acc:MGI:1347344]	6.25419	9.45634	2.64482416338837	3.24128230294735		1.512
		Aco1	aconitase 1 [Source:MGI Symbol;Acc:MGI:87879]	51.7117	78.1764	5.69241801664674	6.28866089732055		1.51177
		Lpcat2	lysophosphatidylcholine acyltransferase 2 [Source:MGI Symbol;Acc:MGI:3606214]	0.740477	1.11914	-0.433473076640268	0.162396327941809		1.51138
		Ak3	adenylate kinase 3 [Source:MGI Symbol;Acc:MGI:1860835]	27.1144	40.9722	4.76098719914252	5.35657230082864		1.51109
		Gpx4-ps2	glutathione peroxidase 4, pseudogene 2 [Source:MGI Symbol;Acc:MGI:3779731]	61.4944	92.8484	5.94238270788601	6.53680478860062		1.50987
		Uqcrq	ubiquinol-cytochrome c reductase, complex III subunit VII [Source:MGI Symbol;Acc:MGI:107807]	69.3039	104.593	6.11486393781595	6.70863660830781		1.50919
		Atp6v1d	ATPase, H+ transporting, lysosomal V1 subunit D [Source:MGI Symbol;Acc:MGI:1921084]	13.768	20.7679	3.7832434475701	4.37628449269296		1.50842
		Commd6	COMM domain containing 6 [Source:MGI Symbol;Acc:MGI:1913450]	2.23392	3.36896	1.15957678566488	1.75230420343507		1.5081
		Ndufa9	NADH:ubiquinone oxidoreductase subunit A9 [Source:MGI Symbol;Acc:MGI:1913358]	40.7094	61.3882	5.3472892694506	5.93989025177759		1.50796
		Slc8b1	solute carrier family 8 (sodium/lithium/calcium exchanger), member B1 [Source:MGI Symbol;Acc:MGI:2180781]	7.19386	10.8448	2.84676591541309	3.43893011043912		1.50751
		Lyplal1	lysophospholipase-like 1 [Source:MGI Symbol;Acc:MGI:2385115]	5.21313	7.85686	2.38215019037517	2.97395360094385		1.50713
		Rasa2	RAS p21 protein activator 2 [Source:MGI Symbol;Acc:MGI:2149960]	1.24368	1.8713	0.314618517085523	0.904037152965517		1.50464
		Agfg2	ArfGAP with FG repeats 2 [Source:MGI Symbol;Acc:MGI:2443267]	7.86146	11.826	2.97479688708296	3.56389159831091		1.5043
		mt-Nd1	mitochondrially encoded NADH dehydrogenase 1 [Source:MGI Symbol;Acc:MGI:101787]	2779.66	4180.82	11.4406932185242	12.0295705095936		1.50408
		Msrb1	methionine sulfoxide reductase B1 [Source:MGI Symbol;Acc:MGI:1351642]	62.0529	93.2439	5.955426521752	6.54293673215269		1.50265
		Dbi	diazepam binding inhibitor [Source:MGI Symbol;Acc:MGI:94865]	252.121	378.844	7.97797187363044	8.56546196716566		1.50263
		Entpd5	ectonucleoside triphosphate diphosphohydrolase 5 [Source:MGI Symbol;Acc:MGI:1321385]	5.99947	9.00933	2.58483582856782	3.17141956854678		1.50169
		Cox7b	cytochrome c oxidase subunit 7B [Source:MGI Symbol;Acc:MGI:1913392]	50.8456	76.3468	5.66805153384818	6.25449649310068		1.50154
		Miga2	mitoguardin 2 [Source:MGI Symbol;Acc:MGI:1922035]	6.60078	9.91046	2.72263710803743	3.30895220590626		1.50141
		Hpdl	4-hydroxyphenylpyruvate dioxygenase-like [Source:MGI Symbol;Acc:MGI:2444646]	1.42299	2.13517	0.508928323371748	1.09435094051871		1.50048
		Sucnr1	succinate receptor 1 [Source:MGI Symbol;Acc:MGI:1934135]	1.17397	1.76152	0.231394347842838	0.816816964989801		1.50048
		Ypel2	yippee like 2 [Source:MGI Symbol;Acc:MGI:1925114]	3.61106	5.4138	1.85242265131931	2.43664252138462		1.49923
		Pitpnm2	phosphatidylinositol transfer protein, membrane-associated 2 [Source:MGI Symbol;Acc:MGI:1336192]	5.78294	8.6695	2.53180241097311	3.11594949825969		1.49915
		Ndufs1	NADH:ubiquinone oxidoreductase core subunit S1 [Source:MGI Symbol;Acc:MGI:2443241]	9.94265	14.9011	3.31363001242243	3.89735033433839		1.49871
		Bola3	bolA-like 3 (E. coli) [Source:MGI Symbol;Acc:MGI:1925903]	9.79343	14.6761	3.29181484101657	3.87539611133936		1.49856
		Atp9a	ATPase, class II, type 9A [Source:MGI Symbol;Acc:MGI:1330826]	2.48477	3.72279	1.31311007173974	1.89638422230812		1.49825
		Xylt1	xylosyltransferase 1 [Source:MGI Symbol;Acc:MGI:2451073]	1.0156	1.52162	0.0223350293947034	0.605609179963079		1.49825
		Tifa	TRAF-interacting protein with forkhead-associated domain [Source:MGI Symbol;Acc:MGI:2182965]	3.62932	5.43717	1.85969967141781	2.4428549691591		1.49812
		Dyrk1b	dual-specificity tyrosine-(Y)-phosphorylation regulated kinase 1b [Source:MGI Symbol;Acc:MGI:1330302]	4.93586	7.39194	2.30330078451471	2.88595241294144		1.4976
		Pgk1	phosphoglycerate kinase 1 [Source:MGI Symbol;Acc:MGI:97555]	124.251	186.027	6.95711641962751	7.53936578638714		1.49718
		Scd2	stearoyl-Coenzyme A desaturase 2 [Source:MGI Symbol;Acc:MGI:98240]	168.266	251.921	7.39460176348207	7.97682736341376		1.49716
		Aifm2	apoptosis-inducing factor, mitochondrion-associated 2 [Source:MGI Symbol;Acc:MGI:1918611]	15.0069	22.4617	3.90755012915989	4.48939560345542		1.49676
		Cntnap1	contactin associated protein-like 1 [Source:MGI Symbol;Acc:MGI:1858201]	2.90969	4.35382	1.54086404607235	2.12228045845943		1.49632
		Mnd1	meiotic nuclear divisions 1 [Source:MGI Symbol;Acc:MGI:1924165]	4.00064	5.98412	2.00023171687866	2.58113885290313		1.49579
		Slc36a2	solute carrier family 36 (proton/amino acid symporter), member 2 [Source:MGI Symbol;Acc:MGI:1891430]	34.0019	50.7737	5.08754246334831	5.6660086458682		1.49326
		Star	steroidogenic acute regulatory protein [Source:MGI Symbol;Acc:MGI:102760]	1.33339	1.99007	0.415093823167093	0.992822048524053		1.4925
		Timm8b	translocase of inner mitochondrial membrane 8B [Source:MGI Symbol;Acc:MGI:1353424]	70.3942	105.033	6.13738441985273	6.71470523850273		1.49208
		Megf9	multiple EGF-like-domains 9 [Source:MGI Symbol;Acc:MGI:1918264]	5.4683	8.15784	2.45109202140448	3.02818720208138		1.49184
		Gtse1	G two S phase expressed protein 1 [Source:MGI Symbol;Acc:MGI:1352755]	13.5963	20.2812	3.7651395931576	4.34207074941092		1.49167
		Inf2	inverted formin, FH2 and WH2 domain containing [Source:MGI Symbol;Acc:MGI:1917685]	14.1335	21.079	3.82104920439858	4.39773422725194		1.49142
		Ldha-ps2	lactate dehydrogenase A, pseudogene 2 [Source:MGI Symbol;Acc:MGI:96761]	0.993537	1.48043	-0.0093543319505384	0.566014620532501		1.49006
		Celf4	CUGBP, Elav-like family member 4 [Source:MGI Symbol;Acc:MGI:1932407]	0.795304	1.18505	-0.330421235471102	0.244947717011933		1.49006
		Xrcc3	X-ray repair complementing defective repair in Chinese hamster cells 3 [Source:MGI Symbol;Acc:MGI:1921585]	8.54986	12.7374	3.09590045321842	3.670994003383		1.48977
		Glul	glutamate-ammonia ligase (glutamine synthetase) [Source:MGI Symbol;Acc:MGI:95739]	61.029	90.9025	5.9314221171122	6.50624821684157		1.4895
		Atp5f1	ATP synthase, H+ transporting, mitochondrial F0 complex, subunit B1 [Source:MGI Symbol;Acc:MGI:1100495]	44.4854	66.2403	5.47526076314465	6.04963661250201		1.48903
		Fosl1	fos-like antigen 1 [Source:MGI Symbol;Acc:MGI:107179]	24.7452	36.8444	4.6290788720453	5.2033744477146		1.48895
		Ero1l	ERO1-like (S. cerevisiae) [Source:MGI Symbol;Acc:MGI:1354385]	12.088	17.9929	3.59550772620833	4.16935565056851		1.48849
		Tmem69	transmembrane protein 69 [Source:MGI Symbol;Acc:MGI:3045357]	3.694	5.49782	1.88518539966727	2.45885905813515		1.48831
		Cpq	carboxypeptidase Q [Source:MGI Symbol;Acc:MGI:1889205]	11.1206	16.5491	3.47516721784535	4.0486815082817		1.48814
		Kyat1	kynurenine aminotransferase 1 [Source:MGI Symbol;Acc:MGI:1917516]	2.25547	3.3562	1.17342517659896	1.74682860419911		1.48803
		Sqor	sulfide quinone oxidoreductase [Source:MGI Symbol;Acc:MGI:1929899]	10.9143	16.24	3.44814200514777	4.02147592146745		1.48796
		Fuca1	fucosidase, alpha-L- 1, tissue [Source:MGI Symbol;Acc:MGI:95593]	25.6808	38.1577	4.68261613558965	5.25390042297773		1.48585
		Comt	catechol-O-methyltransferase [Source:MGI Symbol;Acc:MGI:88470]	35.0701	52.1034	5.13217128206504	5.70330495730628		1.48569
		mt-Nd5	mitochondrially encoded NADH dehydrogenase 5 [Source:MGI Symbol;Acc:MGI:102496]	1887.76	2804.12	10.8824577249718	11.4533312025432		1.48542
		1600014C10Rik	RIKEN cDNA 1600014C10 gene [Source:MGI Symbol;Acc:MGI:1919494]	6.86993	10.196	2.78029558152488	3.34992531195521		1.48414
		Rb1	RB transcriptional corepressor 1 [Source:MGI Symbol;Acc:MGI:97874]	6.05251	8.97524	2.59753352478864	3.16594971662991		1.48289
		Tmem161b	transmembrane protein 161B [Source:MGI Symbol;Acc:MGI:1919995]	2.83235	4.20008	1.50200004829475	2.07041624013602		1.48289
		Fam210b	family with sequence similarity 210, member B [Source:MGI Symbol;Acc:MGI:1914267]	4.98421	7.38794	2.31736547323843	2.88517254746842		1.48227
		Lig4	ligase IV, DNA, ATP-dependent [Source:MGI Symbol;Acc:MGI:1335098]	1.95149	2.8924	0.964573139895566	1.53226816449319		1.48215
		Apoc3	apolipoprotein C-III [Source:MGI Symbol;Acc:MGI:88055]	6.32909	9.37796	2.66199810451115	3.22927337494786		1.48172
		Vegfb	vascular endothelial growth factor B [Source:MGI Symbol;Acc:MGI:106199]	47.1831	69.8972	5.56019741397931	6.12716312641871		1.4814
		P2rx7	purinergic receptor P2X, ligand-gated ion channel, 7 [Source:MGI Symbol;Acc:MGI:1339957]	3.79179	5.61526	1.92287795402479	2.48935286496196		1.4809
		Ghitm	growth hormone inducible transmembrane protein [Source:MGI Symbol;Acc:MGI:1913342]	55.5001	82.1857	5.79441917892133	6.36081507209764		1.48082
		Mid1ip1	Mid1 interacting protein 1 (gastrulation specific G12-like (zebrafish)) [Source:MGI Symbol;Acc:MGI:1915291]	27.8554	41.2358	4.79988257926081	5.36582713259984		1.48036
		Stom	stomatin [Source:MGI Symbol;Acc:MGI:95403]	46.0633	68.1899	5.52554547198785	6.0914864787176		1.48035
		1110019D14Rik	RIKEN cDNA 1110019D14 gene [Source:MGI Symbol;Acc:MGI:1923561]	0.773865	1.14539	-0.369845899174989	0.195840499910708		1.48009
		Gng3	guanine nucleotide binding protein (G protein), gamma 3 [Source:MGI Symbol;Acc:MGI:102704]	0.789807	1.16899	-0.340427853137375	0.225258545948319		1.48009
		Sema3f	sema domain, immunoglobulin domain (Ig), short basic domain, secreted, (semaphorin) 3F [Source:MGI Symbol;Acc:MGI:1096347]	5.24265	7.7591	2.39029572403159	2.95588850545133		1.48
		H2-K1	histocompatibility 2, K1, K region [Source:MGI Symbol;Acc:MGI:95904]	1075.11	1590.94	10.0702711828403	10.6356600877977		1.47979
		Sctr	secretin receptor [Source:MGI Symbol;Acc:MGI:2441720]	2.40678	3.55966	1.26710516953123	1.83173773727651		1.47901
		Esrra	estrogen related receptor, alpha [Source:MGI Symbol;Acc:MGI:1346831]	14.5225	21.4761	3.86021639651943	4.42465712417282		1.47881
		Slc16a3	solute carrier family 16 (monocarboxylic acid transporters), member 3 [Source:MGI Symbol;Acc:MGI:1933438]	6.9116	10.2195	2.78902028451944	3.35324867939729		1.4786
		Tm4sf1	transmembrane 4 superfamily member 1 [Source:MGI Symbol;Acc:MGI:104678]	14.8555	21.9604	3.89292103430018	4.45683287513596		1.47827
		Mgst1	microsomal glutathione S-transferase 1 [Source:MGI Symbol;Acc:MGI:1913850]	194.737	287.83	7.60537968599728	8.16907368185572		1.47805
		Immt	inner membrane protein, mitochondrial [Source:MGI Symbol;Acc:MGI:1923864]	13.5566	20.0334	3.76092322147707	4.32433741126975		1.47776
		Plod1	procollagen-lysine, 2-oxoglutarate 5-dioxygenase 1 [Source:MGI Symbol;Acc:MGI:99907]	29.7362	43.9311	4.89415016821503	5.45717146605298		1.47736
		Mcoln2	mucolipin 2 [Source:MGI Symbol;Acc:MGI:1915529]	0.780742	1.15318	-0.357082637054554	0.205619903592322		1.47703
		Mrpl41	mitochondrial ribosomal protein L41 [Source:MGI Symbol;Acc:MGI:1333816]	23.5867	34.8369	4.55990449546278	5.12254324661786		1.47697
		Pyurf	Pigy upstream reading frame [Source:MGI Symbol;Acc:MGI:1913709]	3.44537	5.08701	1.78465931811175	2.3468191045139		1.47648
		Rragc	Ras-related GTP binding C [Source:MGI Symbol;Acc:MGI:1858751]	30.8565	45.5577	4.94750238520648	5.50962161810236		1.47644
		Carmn	cardiac mesoderm enhancer-associated non-coding RNA [Source:MGI Symbol;Acc:MGI:4439832]	5.87479	8.67251	2.55453632167509	3.1164489936787		1.47623
		Larp1b	La ribonucleoprotein domain family, member 1B [Source:MGI Symbol;Acc:MGI:1914604]	3.28465	4.84876	1.71574129495858	2.27761706231191		1.47619
		Uqcrh	ubiquinol-cytochrome c reductase hinge protein [Source:MGI Symbol;Acc:MGI:1913826]	84.8021	125.138	6.40602784852791	6.96737970612567		1.47565
		Cox14	cytochrome c oxidase assembly protein 14 [Source:MGI Symbol;Acc:MGI:1913629]	91.1857	134.522	6.51073554834126	7.07169420957477		1.47525
		Ptk2b	PTK2 protein tyrosine kinase 2 beta [Source:MGI Symbol;Acc:MGI:104908]	1.63246	2.40806	0.707047700365161	1.26786834427905		1.47511
		Nme6	NME/NM23 nucleoside diphosphate kinase 6 [Source:MGI Symbol;Acc:MGI:1861676]	3.18538	4.69836	1.67146434558469	2.23215672143529		1.47498
		A930028N01Rik	RIKEN cDNA A930028N01 gene [Source:MGI Symbol;Acc:MGI:1925688]	1.93554	2.85237	0.95273606134025	1.51216346995427		1.47368
		Cdk8	cyclin-dependent kinase 8 [Source:MGI Symbol;Acc:MGI:1196224]	3.96389	5.83977	1.98691542009122	2.54591081940694		1.47324
		Smoc1	SPARC related modular calcium binding 1 [Source:MGI Symbol;Acc:MGI:1929878]	15.2866	22.5006	3.93419464658618	4.49188852006893		1.47191
		Rps6ka5	ribosomal protein S6 kinase, polypeptide 5 [Source:MGI Symbol;Acc:MGI:1920336]	1.06593	1.56869	0.0921163904315402	0.649557071569483		1.47166
		Car5b	carbonic anhydrase 5b, mitochondrial [Source:MGI Symbol;Acc:MGI:1926249]	14.2322	20.9331	3.83108345343794	4.38771584333939		1.47083
		2410022M11Rik	RIKEN cDNA 2410022M11 gene [Source:MGI Symbol;Acc:MGI:1917005]	1.43491	2.1101	0.520957116690015	1.07731169125441		1.47055
		Tlr2	toll-like receptor 2 [Source:MGI Symbol;Acc:MGI:1346060]	4.14245	6.0904	2.05048361279316	2.60653629462652		1.47024
		Rab3a	RAB3A, member RAS oncogene family [Source:MGI Symbol;Acc:MGI:97843]	3.32863	4.89376	1.73492713742004	2.29094257351534		1.4702
		Crnde	colorectal neoplasia differentially expressed (non-protein coding) [Source:MGI Symbol;Acc:MGI:1918546]	2.31404	3.40164	1.21041305426423	1.76622920932587		1.47
		Ly96	lymphocyte antigen 96 [Source:MGI Symbol;Acc:MGI:1341909]	4.17142	6.13051	2.06053773599205	2.61600713103738		1.46965
		Nrbp2	nuclear receptor binding protein 2 [Source:MGI Symbol;Acc:MGI:2385017]	15.4921	22.7665	3.95346362958447	4.50883911008965		1.46955
		Pkm	pyruvate kinase, muscle [Source:MGI Symbol;Acc:MGI:97591]	184.338	270.815	7.52620768315737	8.08116340157425		1.46912
		Ccdc25	coiled-coil domain containing 25 [Source:MGI Symbol;Acc:MGI:1914429]	4.46774	6.56297	2.15954463266431	2.71434801475288		1.46897
		Ranbp6	RAN binding protein 6 [Source:MGI Symbol;Acc:MGI:2683212]	3.09886	4.5517	1.63173680353685	2.18640676335205		1.46883
		Aco2	aconitase 2, mitochondrial [Source:MGI Symbol;Acc:MGI:87880]	72.2571	106.114	6.17506688563803	6.72947621948542		1.46857
		Pltp	phospholipid transfer protein [Source:MGI Symbol;Acc:MGI:103151]	14.2555	20.9309	3.8334444145808	4.38756142495437		1.46827
		Serac1	serine active site containing 1 [Source:MGI Symbol;Acc:MGI:2447813]	2.0782	3.05134	1.05533714544252	1.60944422212327		1.46826
		Jazf1	JAZF zinc finger 1 [Source:MGI Symbol;Acc:MGI:2141450]	2.3926	3.51238	1.25858101599152	1.81244889926363		1.46802
		Fbrsl1	fibrosin-like 1 [Source:MGI Symbol;Acc:MGI:1920907]	6.30517	9.25352	2.65653574091619	3.21000159129149		1.46761
		Mpc2	mitochondrial pyruvate carrier 2 [Source:MGI Symbol;Acc:MGI:1917706]	9.75556	14.3169	3.2862248299462	3.83964811327704		1.46756
		Rom1	rod outer segment membrane protein 1 [Source:MGI Symbol;Acc:MGI:97998]	8.14351	11.9503	3.02565070138114	3.57896930041252		1.46746
		Me2	malic enzyme 2, NAD(+)-dependent, mitochondrial [Source:MGI Symbol;Acc:MGI:2147351]	13.8549	20.3232	3.79232509198828	4.34505554606779		1.46686
		Slc41a2	solute carrier family 41, member 2 [Source:MGI Symbol;Acc:MGI:2442940]	4.71192	6.90852	2.23631434180715	2.78837592079812		1.46618
		Prss12	protease, serine 12 neurotrypsin (motopsin) [Source:MGI Symbol;Acc:MGI:1100881]	1.27807	1.87356	0.353965095436776	0.905779319940925		1.46593
		Zbed4	zinc finger, BED type containing 4 [Source:MGI Symbol;Acc:MGI:2682302]	1.13365	1.66021	0.180980629872694	0.731362898883703		1.46447
		Rfx2	regulatory factor X, 2 (influences HLA class II expression) [Source:MGI Symbol;Acc:MGI:106583]	1.02944	1.50648	0.0418545469685956	0.591181365613641		1.4634
		Itpr2	inositol 1,4,5-triphosphate receptor 2 [Source:MGI Symbol;Acc:MGI:99418]	1.85647	2.7161	0.892559076581337	1.44153435522686		1.46305
		Nnmt	nicotinamide N-methyltransferase [Source:MGI Symbol;Acc:MGI:1099443]	38.2411	55.908	5.25705304739852	5.80498258260176		1.46199
		Atp5g3	ATP synthase, H+ transporting, mitochondrial F0 complex, subunit C3 (subunit 9) [Source:MGI Symbol;Acc:MGI:2442035]	87.3669	127.711	6.44901534891078	6.99673365824083		1.46177
		Zbtb11os1	zinc finger and BTB domain containing 11, opposite strand 1 [Source:MGI Symbol;Acc:MGI:1913641]	3.63021	5.30521	1.8600540588304	2.40740863514384		1.4614
		2810402E24Rik	RIKEN cDNA 2810402E24 gene [Source:MGI Symbol;Acc:MGI:1913715]	1.8424	2.69249	0.88158722038004	1.42894179669348		1.4614
		A530016L24Rik	RIKEN cDNA A530016L24 gene [Source:MGI Symbol;Acc:MGI:2443020]	18.347	26.8027	4.1974721179241	4.74430595969268		1.46088
		Car2	carbonic anhydrase 2 [Source:MGI Symbol;Acc:MGI:88269]	2.72202	3.97589	1.44467614071069	1.99127950896712		1.46064
		Phlda3	pleckstrin homology like domain, family A, member 3 [Source:MGI Symbol;Acc:MGI:1351485]	142.171	207.579	7.15147911195707	7.69751510735178		1.46007
		Hspa2	heat shock protein 2 [Source:MGI Symbol;Acc:MGI:96243]	6.64189	9.69699	2.73159354324184	3.27753772249224		1.45998
		Tor1aip2	torsin A interacting protein 2 [Source:MGI Symbol;Acc:MGI:3582695]	26.4181	38.5608	4.72345716081302	5.2690621525714		1.45963
		Egln1	egl-9 family hypoxia-inducible factor 1 [Source:MGI Symbol;Acc:MGI:1932286]	24.3338	35.5183	4.60489030242775	5.15048877579471		1.45963
		Fas	Fas (TNF receptor superfamily member 6) [Source:MGI Symbol;Acc:MGI:95484]	10.6254	15.5058	3.40944986670164	3.95473309299539		1.45931
		Coro6	coronin 6 [Source:MGI Symbol;Acc:MGI:2183448]	0.794437	1.15933	-0.331994660116762	0.213288566176983		1.45931
		Chrdl1	chordin-like 1 [Source:MGI Symbol;Acc:MGI:1933172]	15.9368	23.244	3.99428653047181	4.53878802006753		1.45852
		Etfbkmt	electron transfer flavoprotein beta subunit lysine methyltransferase [Source:MGI Symbol;Acc:MGI:2443575]	2.26732	3.30343	1.18099095131471	1.72396442787237		1.45697
		Ormdl3	ORM1-like 3 (S. cerevisiae) [Source:MGI Symbol;Acc:MGI:1913862]	58.9037	85.8134	5.88028612751486	6.42313065193328		1.45684
		Txnip	thioredoxin interacting protein [Source:MGI Symbol;Acc:MGI:1889549]	150.069	218.597	7.22948663514602	7.77213234446191		1.45664
		Il20rb	interleukin 20 receptor beta [Source:MGI Symbol;Acc:MGI:2143266]	1.41487	2.06055	0.500672535229549	1.04302643048463		1.45635
		AI606181	expressed sequence AI606181 [Source:MGI Symbol;Acc:MGI:2147586]	4.00637	5.83339	2.00229418333555	2.54433495975253		1.45603
		Pmaip1	phorbol-12-myristate-13-acetate-induced protein 1 [Source:MGI Symbol;Acc:MGI:1930146]	11.2672	16.3996	3.49406246264878	4.03559266673624		1.45552
		Dhtkd1	dehydrogenase E1 and transketolase domain containing 1 [Source:MGI Symbol;Acc:MGI:2445096]	1.43715	2.09075	0.523209182783768	1.06402091323044		1.45479
		Tbc1d4	TBC1 domain family, member 4 [Source:MGI Symbol;Acc:MGI:2429660]	5.03924	7.33104	2.33320639190704	2.87401812235371		1.45479
		Abhd3	abhydrolase domain containing 3 [Source:MGI Symbol;Acc:MGI:2147183]	4.13335	6.01238	2.0473120744941	2.58793508167006		1.4546
		Hmga2	high mobility group AT-hook 2 [Source:MGI Symbol;Acc:MGI:101761]	5.2984	7.70533	2.40555667032079	2.94585648910029		1.45427
		Pfkfb3	6-phosphofructo-2-kinase/fructose-2,6-biphosphatase 3 [Source:MGI Symbol;Acc:MGI:2181202]	9.69935	14.0971	3.27788792324463	3.8173217213603		1.4534
		Ppip5k1	diphosphoinositol pentakisphosphate kinase 1 [Source:MGI Symbol;Acc:MGI:2443281]	3.66336	5.32151	1.87316642164855	2.41183527009577		1.45263
		Baz1a	bromodomain adjacent to zinc finger domain 1A [Source:MGI Symbol;Acc:MGI:1309478]	5.02013	7.2888	2.32772450432601	2.8656803826372		1.45191
		Atpaf2	ATP synthase mitochondrial F1 complex assembly factor 2 [Source:MGI Symbol;Acc:MGI:2180561]	19.3839	28.1352	4.27678434972206	4.8143042389067		1.45148
		Hadha	hydroxyacyl-Coenzyme A dehydrogenase/3-ketoacyl-Coenzyme A thiolase/enoyl-Coenzyme A hydratase (trifunctional protein), alpha subunit [Source:MGI Symbol;Acc:MGI:2135593]	22.1876	32.2021	4.47168191570732	5.00908435505748		1.45136
		Cnst	consortin, connexin sorting protein [Source:MGI Symbol;Acc:MGI:2445141]	3.85263	5.59119	1.94584500060549	2.48315504234061		1.45126
		Tmem141	transmembrane protein 141 [Source:MGI Symbol;Acc:MGI:1098773]	3.06793	4.4522	1.61726641674288	2.15451703451222		1.4512
		Nbeal2	neurobeachin-like 2 [Source:MGI Symbol;Acc:MGI:2448554]	1.08087	1.56857	0.112196716601562	0.649447334370903		1.4512
		Aplp2	amyloid beta (A4) precursor-like protein 2 [Source:MGI Symbol;Acc:MGI:88047]	115.653	167.811	6.85365409508493	7.39069723789463		1.451
		Tmed5	transmembrane p24 trafficking protein 5 [Source:MGI Symbol;Acc:MGI:1921586]	13.5384	19.6337	3.75898760713639	4.29526357580238		1.45022
		H2-D1	histocompatibility 2, D region locus 1 [Source:MGI Symbol;Acc:MGI:95896]	1014.79	1470.6	9.98696194885452	10.5221919602937		1.44917
		Atp6v1a	ATPase, H+ transporting, lysosomal V1 subunit A [Source:MGI Symbol;Acc:MGI:1201780]	26.2851	38.0489	4.7161736498688	5.24978116096677		1.44754
		Elovl4	elongation of very long chain fatty acids (FEN1/Elo2, SUR4/Elo3, yeast)-like 4 [Source:MGI Symbol;Acc:MGI:1933331]	2.58358	3.73919	1.36937324623086	1.90272714323499		1.44729
		Etfa	electron transferring flavoprotein, alpha polypeptide [Source:MGI Symbol;Acc:MGI:106092]	83.4921	120.764	6.38356718115215	6.91604412739342		1.44641
		Bscl2	Berardinelli-Seip congenital lipodystrophy 2 (seipin) [Source:MGI Symbol;Acc:MGI:1298392]	21.3109	30.8223	4.41351738371212	4.94590191916462		1.44632
		Pdk1	pyruvate dehydrogenase kinase, isoenzyme 1 [Source:MGI Symbol;Acc:MGI:1926119]	7.07252	10.2281	2.82222529709048	3.35447203370734		1.44618
		Cbr1	carbonyl reductase 1 [Source:MGI Symbol;Acc:MGI:88284]	19.2115	27.7832	4.26389950854225	4.79613975705113		1.44617
		Timm17a	translocase of inner mitochondrial membrane 17a [Source:MGI Symbol;Acc:MGI:1343131]	8.41915	12.1697	3.0736743258109	3.6052214661094		1.44548
		Scoc	short coiled-coil protein [Source:MGI Symbol;Acc:MGI:1927654]	9.65334	13.9527	3.27102791444934	3.80247291053748		1.44538
		Dpp7	dipeptidylpeptidase 7 [Source:MGI Symbol;Acc:MGI:1933213]	13.8295	19.9835	3.7896782412803	4.32074075864096		1.44499
		Atp5a1	ATP synthase, H+ transporting, mitochondrial F1 complex, alpha subunit 1 [Source:MGI Symbol;Acc:MGI:88115]	192.094	277.447	7.58566551558448	8.11606637551714		1.44433
		Plin5	perilipin 5 [Source:MGI Symbol;Acc:MGI:1914218]	1.25799	1.8168	0.331118539159666	0.861399602114175		1.44421
		C130083M11Rik	RIKEN cDNA C130083M11 gene [Source:MGI Symbol;Acc:MGI:3041216]	3.6605	5.28653	1.87203985333173	2.40232091628624		1.44421
		Morn2	MORN repeat containing 2 [Source:MGI Symbol;Acc:MGI:2674071]	3.1128	4.49553	1.63821134031671	2.16849240327122		1.44421
		AC114990.3		5.26905	7.60961	2.39754162360816	2.92782268656266		1.44421
		Snx32	sorting nexin 32 [Source:MGI Symbol;Acc:MGI:2444704]	6.54145	9.44724	2.70961147937297	3.23989254232747		1.44421
		Snora78	small nucleolar RNA, H/ACA box 7 [Source:MGI Symbol;Acc:MGI:4360056]	2.27901	3.29137	1.1884084228772	1.7186894858317		1.44421
		9330159M07Rik	RIKEN cDNA 9330159M07 gene [Source:MGI Symbol;Acc:MGI:2442519]	0.875359	1.2642	-0.192052642211779	0.338228420742722		1.44421
		Srgn	serglycin [Source:MGI Symbol;Acc:MGI:97756]	0.92987	1.34293	-0.1048989940704	0.4253820688841		1.44421
		Plcb4	phospholipase C, beta 4 [Source:MGI Symbol;Acc:MGI:107464]	1.548	2.2343	0.630405821491151	1.15982066103873		1.44334
		Ptpmt1	protein tyrosine phosphatase, mitochondrial 1 [Source:MGI Symbol;Acc:MGI:1913711]	3.0565	4.41096	1.61188001916658	2.14109281473359		1.44314
		Gng12	guanine nucleotide binding protein (G protein), gamma 12 [Source:MGI Symbol;Acc:MGI:1336171]	61.8726	89.2654	5.95122969741353	6.48002993391942		1.44273
		Eme2	essential meiotic structure-specific endonuclease subunit 2 [Source:MGI Symbol;Acc:MGI:1919889]	1.19603	1.72531	0.258248047945829	0.786852533092942		1.44253
		Mrap	melanocortin 2 receptor accessory protein [Source:MGI Symbol;Acc:MGI:1924287]	38.4523	55.4647	5.26499823790997	5.79349807348023		1.44243
		S100a1	S100 calcium binding protein A1 [Source:MGI Symbol;Acc:MGI:1338917]	88.9432	128.262	6.4748123875256	7.0029490482949		1.44207
		Timp3	tissue inhibitor of metalloproteinase 3 [Source:MGI Symbol;Acc:MGI:98754]	15.7892	22.7689	3.9808669904853	4.50899568473775		1.44206
		Cela1	chymotrypsin-like elastase family, member 1 [Source:MGI Symbol;Acc:MGI:95314]	4.07336	5.87235	2.02622040845268	2.55393895733936		1.44165
		Slc48a1	solute carrier family 48 (heme transporter), member 1 [Source:MGI Symbol;Acc:MGI:1914989]	43.7729	63.0948	5.45196715909688	5.9794495886987		1.44141
		Oxct1	3-oxoacid CoA transferase 1 [Source:MGI Symbol;Acc:MGI:1914291]	70.1973	101.165	6.13334280413252	6.66056593438911		1.44115
		Gale	galactose-4-epimerase, UDP [Source:MGI Symbol;Acc:MGI:1921496]	9.79764	14.1194	3.29243360474786	3.81960429271197		1.4411
		Abhd11	abhydrolase domain containing 11 [Source:MGI Symbol;Acc:MGI:1916008]	8.59561	12.3862	3.10360003507283	3.63065719715304		1.44099
		Lrpap1	low density lipoprotein receptor-related protein associated protein 1 [Source:MGI Symbol;Acc:MGI:96829]	58.0592	83.6538	5.85945306109586	6.38635892591404		1.44084
		Agt	angiotensinogen (serpin peptidase inhibitor, clade A, member 8) [Source:MGI Symbol;Acc:MGI:87963]	67.7837	97.6138	6.08286583446335	6.60901336709135		1.44008
		Ttll7	tubulin tyrosine ligase-like family, member 7 [Source:MGI Symbol;Acc:MGI:1918142]	1.01637	1.46349	0.0234316810576051	0.549412606578479		1.43991
		Hoxa7	homeobox A7 [Source:MGI Symbol;Acc:MGI:96179]	1.54174	2.21823	0.624559880994119	1.14940705789799		1.43878
		Necab3	N-terminal EF-hand calcium binding protein 3 [Source:MGI Symbol;Acc:MGI:1861721]	1.62572	2.33843	0.701077885238218	1.2255416215974		1.4384
		Cs	citrate synthase [Source:MGI Symbol;Acc:MGI:88529]	72.4362	104.155	6.17863928986464	6.70258705103903		1.43788
		Cd274	CD274 antigen [Source:MGI Symbol;Acc:MGI:1926446]	3.64038	5.23421	1.86408845945485	2.3879717512112		1.43782
		Pcsk6	proprotein convertase subtilisin/kexin type 6 [Source:MGI Symbol;Acc:MGI:102897]	5.00241	7.18974	2.32262303059835	2.84594014580309		1.43726
		Ankrd13a	ankyrin repeat domain 13a [Source:MGI Symbol;Acc:MGI:1915670]	18.2546	26.2348	4.19019169991828	4.71340937035021		1.43716
		Mcur1	mitochondrial calcium uniporter regulator 1 [Source:MGI Symbol;Acc:MGI:1923387]	9.56438	13.7364	3.25767108531431	3.77993468066492		1.43621
		Abcc4	ATP-binding cassette, sub-family C (CFTR/MRP), member 4 [Source:MGI Symbol;Acc:MGI:2443111]	3.05	4.38035	1.60881019616937	2.13104704547497		1.43618
		Sdsl	serine dehydratase-like [Source:MGI Symbol;Acc:MGI:2182607]	1.98763	2.85447	0.99104716390291	1.51322317722036		1.43612
		1700047I17Rik2	RIKEN cDNA 1700047I17 gene 2 [Source:MGI Symbol;Acc:MGI:3714351]	1.11762	1.60473	0.160427731386848	0.682329128725381		1.43585
		Il15ra	interleukin 15 receptor, alpha chain [Source:MGI Symbol;Acc:MGI:104644]	3.21502	4.61609	1.68482603396541	2.20667025977127		1.43579
		Bckdhb	branched chain ketoacid dehydrogenase E1, beta polypeptide [Source:MGI Symbol;Acc:MGI:88137]	19.6523	28.2086	4.29662471965888	4.81806529511951		1.43539
		Tmem230	transmembrane protein 230 [Source:MGI Symbol;Acc:MGI:1917862]	8.94695	12.8402	3.16139638174698	3.68259867020445		1.43515
		Scand1	SCAN domain-containing 1 [Source:MGI Symbol;Acc:MGI:1343132]	66.6444	95.6301	6.0584124357962	6.57939268025871		1.43493
		Mrs2	MRS2 magnesium transporter [Source:MGI Symbol;Acc:MGI:2685748]	4.13398	5.93085	2.04753132502427	2.56823906127196		1.43466
		Cyb5b	cytochrome b5 type B [Source:MGI Symbol;Acc:MGI:1913677]	56.4353	80.9486	5.81852579329809	6.3389333796393		1.43436
		Uqcr11	ubiquinol-cytochrome c reductase, complex III subunit XI [Source:MGI Symbol;Acc:MGI:1913844]	155.732	223.37	7.28292382586051	7.80329357358049		1.43432
		Gpr137b	G protein-coupled receptor 137B [Source:MGI Symbol;Acc:MGI:1891463]	2.85561	4.09537	1.51379987744842	2.03399212277933		1.43415
		Ftl1-ps1	ferritin light polypeptide 1, pseudogene 1 [Source:MGI Symbol;Acc:MGI:3779109]	7.58503	10.8756	2.9231545947468	3.44302843463813		1.43383
		Slc19a2	solute carrier family 19 (thiamine transporter), member 2 [Source:MGI Symbol;Acc:MGI:1928761]	10.7625	15.4305	3.42794688187745	3.94771007291795		1.43372
		C9orf72	C9orf72, member of C9orf72-SMCR8 complex [Source:MGI Symbol;Acc:MGI:1920455]	9.13862	13.1013	3.19197705000677	3.71164262974541		1.43362
		Prkcg	protein kinase C, gamma [Source:MGI Symbol;Acc:MGI:97597]	1.53448	2.19946	0.617753758839919	1.13714650565168		1.43335
		Slc25a5	solute carrier family 25 (mitochondrial carrier, adenine nucleotide translocator), member 5 [Source:MGI Symbol;Acc:MGI:1353496]	184.031	263.776	7.52380637556735	8.04316965114004		1.43332
		Ccdc152	coiled-coil domain containing 152 [Source:MGI Symbol;Acc:MGI:3641617]	4.85473	6.95807	2.27939152616029	2.79868754842099		1.43326
		Mien1	migration and invasion enhancer 1 [Source:MGI Symbol;Acc:MGI:1913678]	8.8256	12.6493	3.14169485761578	3.66099087987648		1.43326
		Mtmr1	myotubularin related protein 1 [Source:MGI Symbol;Acc:MGI:1858271]	5.88506	8.43352	2.55705591355942	3.07613424094395		1.43304
		Hibadh	3-hydroxyisobutyrate dehydrogenase [Source:MGI Symbol;Acc:MGI:1889802]	8.50007	12.1801	3.08747499501233	3.60645497041254		1.43294
		Pnpla2	patatin-like phospholipase domain containing 2 [Source:MGI Symbol;Acc:MGI:1914103]	150.628	215.77	7.23485091297075	7.75334765818004		1.43246
		Flcn	folliculin [Source:MGI Symbol;Acc:MGI:2442184]	14.9029	21.3475	3.89752142790849	4.41599318857336		1.43244
		P2rx4	purinergic receptor P2X, ligand-gated ion channel 4 [Source:MGI Symbol;Acc:MGI:1338859]	12.034	17.2374	3.58903969755111	4.10746664358397		1.43239
		Blcap	bladder cancer associated protein [Source:MGI Symbol;Acc:MGI:1858907]	15.3957	22.0527	3.94445788699255	4.46288394006716		1.43239
		Slc25a22	solute carrier family 25 (mitochondrial carrier, glutamate), member 22 [Source:MGI Symbol;Acc:MGI:1915517]	10.2041	14.6144	3.35108142106853	3.86931609311099		1.4322
		Fam69b	family with sequence similarity 69, member B [Source:MGI Symbol;Acc:MGI:1927576]	6.31496	9.04235	2.65877391923334	3.17669777566786		1.43189
		Etfdh	electron transferring flavoprotein, dehydrogenase [Source:MGI Symbol;Acc:MGI:106100]	10.6424	15.2367	3.41175070273968	3.92948191048436		1.4317
		Otud3	OTU domain containing 3 [Source:MGI Symbol;Acc:MGI:1920412]	4.51212	6.45871	2.17380400996842	2.69124676759369		1.43142
		Fam126b	family with sequence similarity 126, member B [Source:MGI Symbol;Acc:MGI:1098784]	3.70184	5.29825	1.88824156418486	2.40551552138393		1.43125
		Bnip3	BCL2/adenovirus E1B interacting protein 3 [Source:MGI Symbol;Acc:MGI:109326]	37.2981	53.3827	5.22103088013944	5.73830107757379		1.43124
		Clmn	calmin [Source:MGI Symbol;Acc:MGI:2136957]	1.20362	1.72179	0.267381090278339	0.78391054045465		1.43051
		Por	P450 (cytochrome) oxidoreductase [Source:MGI Symbol;Acc:MGI:97744]	71.1256	101.735	6.15229647605631	6.66867835045053		1.43036
		Sdhc	succinate dehydrogenase complex, subunit C, integral membrane protein [Source:MGI Symbol;Acc:MGI:1913302]	32.0436	45.8148	5.00196468410312	5.51774034594728		1.42976
		Lims2	LIM and senescent cell antigen like domains 2 [Source:MGI Symbol;Acc:MGI:2385067]	1.84615	2.63869	0.884517667071774	1.39982252245348		1.4293
		Sbk1	SH3-binding kinase 1 [Source:MGI Symbol;Acc:MGI:2135937]	4.94126	7.06217	2.3048777082233	2.82011247713017		1.42923
		Myo5a	myosin VA [Source:MGI Symbol;Acc:MGI:105976]	8.74175	12.4899	3.1279220141989	3.64269510054261		1.42877
		Lipt1	lipoyltransferase 1 [Source:MGI Symbol;Acc:MGI:3645211]	1.70676	2.43557	0.771259147118498	1.28426221864117		1.42702
		Cep78	centrosomal protein 78 [Source:MGI Symbol;Acc:MGI:1924386]	4.12154	5.88151	2.04318386206321	2.55618693358587		1.42702
		Fam160a1	family with sequence similarity 160, member A1 [Source:MGI Symbol;Acc:MGI:2444746]	1.55507	2.21854	0.636979673387239	1.14961287052232		1.42665
		Fads2	fatty acid desaturase 2 [Source:MGI Symbol;Acc:MGI:1930079]	59.1165	84.331	5.88548844275692	6.39799090244037		1.42652
		Fitm2	fat storage-inducing transmembrane protein 2 [Source:MGI Symbol;Acc:MGI:2444508]	17.4425	24.8812	4.12453594039056	4.63698198113426		1.42647
		Rbm47	RNA binding motif protein 47 [Source:MGI Symbol;Acc:MGI:2384294]	2.25617	3.21805	1.17387426732677	1.6861869189868		1.42633
		Ogdh	oxoglutarate (alpha-ketoglutarate) dehydrogenase (lipoamide) [Source:MGI Symbol;Acc:MGI:1098267]	31.5667	45.0175	4.98032940502606	5.49241363000802		1.42611
		Lat2	linker for activation of T cells family, member 2 [Source:MGI Symbol;Acc:MGI:1926479]	0.75683	1.07924	-0.401958469088245	0.110021777123318		1.42601
		Chd7	chromodomain helicase DNA binding protein 7 [Source:MGI Symbol;Acc:MGI:2444748]	0.863333	1.23112	-0.212010630016746	0.299969616194812		1.42601
		Tmco4	transmembrane and coiled-coil domains 4 [Source:MGI Symbol;Acc:MGI:1924306]	6.11657	8.71981	2.61272373574405	3.12429682053815		1.4256
		Mcam	melanoma cell adhesion molecule [Source:MGI Symbol;Acc:MGI:1933966]	29.9202	42.6506	4.9030492688958	5.4144934031835		1.42548
		Ptpn4	protein tyrosine phosphatase, non-receptor type 4 [Source:MGI Symbol;Acc:MGI:1099792]	3.8342	5.46509	1.93892536044917	2.45024533431928		1.42535
		Tfrc	transferrin receptor [Source:MGI Symbol;Acc:MGI:98822]	19.696	28.0637	4.29982844469599	4.81063213315118		1.42484
		Slc6a8	solute carrier family 6 (neurotransmitter transporter, creatine), member 8 [Source:MGI Symbol;Acc:MGI:2147834]	18.6338	26.5461	4.21985238896505	4.73042998925434		1.42462
		Acyp1	acylphosphatase 1, erythrocyte (common) type [Source:MGI Symbol;Acc:MGI:1913454]	5.32694	7.58856	2.41330769982422	2.92382550795729		1.42456
		Epas1	endothelial PAS domain protein 1 [Source:MGI Symbol;Acc:MGI:109169]	15.4731	22.038	3.9516875205034	4.46192264125614		1.42428
		Il18bp	interleukin 18 binding protein [Source:MGI Symbol;Acc:MGI:1333800]	3.39336	4.83311	1.76271567441039	2.27295079516313		1.42428
		Fam20c	family with sequence similarity 20, member C [Source:MGI Symbol;Acc:MGI:2136853]	4.07248	5.79932	2.02590762903879	2.53588459553821		1.42403
		Cox7c	cytochrome c oxidase subunit 7C [Source:MGI Symbol;Acc:MGI:103226]	124.836	177.735	6.96388844616197	7.47358373714569		1.42375
		Sult1a1	sulfotransferase family 1A, phenol-preferring, member 1 [Source:MGI Symbol;Acc:MGI:102896]	5.80717	8.26697	2.53783531688789	3.04735781967559		1.42358
		Caskin2	CASK-interacting protein 2 [Source:MGI Symbol;Acc:MGI:2157062]	8.48601	12.0789	3.08508577980083	3.59441389981737		1.42339
		Glmp	glycosylated lysosomal membrane protein [Source:MGI Symbol;Acc:MGI:1913318]	21.3487	30.3748	4.41607879930431	4.92480179350323		1.42279
		Adrb1	adrenergic receptor, beta 1 [Source:MGI Symbol;Acc:MGI:87937]	1.54581	2.19865	0.628365141107446	1.13661989773195		1.42233
		Pgm2	phosphoglucomutase 2 [Source:MGI Symbol;Acc:MGI:97565]	44.1415	62.7812	5.46406433943945	5.9722617056314		1.42227
		Sik2	salt inducible kinase 2 [Source:MGI Symbol;Acc:MGI:2445031]	7.86547	11.1865	2.97553293824662	3.48368906760162		1.42223
		Car11	carbonic anhydrase 11 [Source:MGI Symbol;Acc:MGI:1336193]	2.24162	3.18737	1.16454170577532	1.67236791790213		1.42191
		Phyh	phytanoyl-CoA hydroxylase [Source:MGI Symbol;Acc:MGI:891978]	14.4239	20.5068	3.85038635186953	4.358031218381		1.42173
		Ppp2r1b	protein phosphatase 2, regulatory subunit A, beta [Source:MGI Symbol;Acc:MGI:1920949]	17.8222	25.3377	4.15560048812618	4.66321129225842		1.42169
		Cyb5rl	cytochrome b5 reductase-like [Source:MGI Symbol;Acc:MGI:1919657]	1.20926	1.71726	0.274120373258774	0.780108522911332		1.4201
		Tcim	transcriptional and immune response regulator [Source:MGI Symbol;Acc:MGI:1916318]	5.2363	7.43561	2.38854720909992	2.89445134191986		1.42001
		Echdc1	enoyl Coenzyme A hydratase domain containing 1 [Source:MGI Symbol;Acc:MGI:1277169]	3.83294	5.44219	1.93845096532316	2.44418798000879		1.41985
		Uck1	uridine-cytidine kinase 1 [Source:MGI Symbol;Acc:MGI:98904]	27.3369	38.8108	4.77277645203527	5.27838443375895		1.41972
		Tmem8	transmembrane protein 8 (five membrane-spanning domains) [Source:MGI Symbol;Acc:MGI:1926283]	1.83584	2.60617	0.876441438040032	1.38193003954325		1.4196
		Retn	resistin [Source:MGI Symbol;Acc:MGI:1888506]	194.944	276.684	7.60691372138114	8.11209420878468		1.4193
		Minos1	mitochondrial inner membrane organizing system 1 [Source:MGI Symbol;Acc:MGI:1913628]	30.5002	43.2784	4.93074672379046	5.43557668345734		1.41896
		Ptges2	prostaglandin E synthase 2 [Source:MGI Symbol;Acc:MGI:1917592]	4.76385	6.75863	2.25212697774604	2.75673036161554		1.41873
		Acadm	acyl-Coenzyme A dehydrogenase, medium chain [Source:MGI Symbol;Acc:MGI:87867]	34.8893	49.4954	5.1247137475598	5.62922377959675		1.41864
		Rps12-ps24	ribosomal protein S12, pseudogene 24 [Source:MGI Symbol;Acc:MGI:3642518]	1.22504	1.73763	0.292833140496504	0.79711899491807		1.41842
		Phpt1	phosphohistidine phosphatase 1 [Source:MGI Symbol;Acc:MGI:1922704]	1.73833	2.46568	0.797702050004416	1.30198790442598		1.41842
		Lrrc51	leucine rich repeat containing 51 [Source:MGI Symbol;Acc:MGI:1916608]	1.92868	2.73569	0.947617090715236	1.4519029451368		1.41842
		Rps13-ps2	ribosomal protein S13, pseudogene 2 [Source:MGI Symbol;Acc:MGI:3704295]	4.12134	5.84579	2.0431130879436	2.54739894236515		1.41842
		Rpl15-ps3	ribosomal protein L15, pseudogene 3 [Source:MGI Symbol;Acc:MGI:3782952]	0.758929	1.07648	-0.39796227223677	0.106323582184786		1.41842
		Nadsyn1	NAD synthetase 1 [Source:MGI Symbol;Acc:MGI:1926164]	1.97652	2.80354	0.982964240755125	1.48725009517668		1.41842
		Pex1	peroxisomal biogenesis factor 1 [Source:MGI Symbol;Acc:MGI:1918632]	2.04504	2.9	1.03212681608547	1.53605131921124		1.41807
		Tmem205	transmembrane protein 205 [Source:MGI Symbol;Acc:MGI:3045495]	11.8083	16.7375	3.56172407962717	4.06500841020366		1.41744
		Rsrp1	arginine/serine rich protein 1 [Source:MGI Symbol;Acc:MGI:106498]	74.6139	105.742	6.22137162917416	6.72440143432221		1.41719
		Cxcl9	chemokine (C-X-C motif) ligand 9 [Source:MGI Symbol;Acc:MGI:1352449]	6.84792	9.69826	2.77566516480416	3.27772635411121		1.41624
		Aven	apoptosis, caspase activation inhibitor [Source:MGI Symbol;Acc:MGI:1921518]	1.37661	1.94961	0.461122487644105	0.96318367695114		1.41624
		Hadh	hydroxyacyl-Coenzyme A dehydrogenase [Source:MGI Symbol;Acc:MGI:96009]	18.3339	25.9629	4.19644445362016	4.69838036795585		1.41611
		Ppm1l	protein phosphatase 1 (formerly 2C)-like [Source:MGI Symbol;Acc:MGI:2139740]	2.16228	3.06201	1.11255466835794	1.61447849084356		1.4161
		Sirt1	sirtuin 1 [Source:MGI Symbol;Acc:MGI:2135607]	6.01922	8.52368	2.58957766965202	3.0914769312367		1.41608
		mt-Cytb	mitochondrially encoded cytochrome b [Source:MGI Symbol;Acc:MGI:102501]	3698.13	5236.42	11.8525809283808	12.3543650292127		1.41596
		Prkd1	protein kinase D1 [Source:MGI Symbol;Acc:MGI:99879]	6.00516	8.50137	2.58620314130545	3.08769578083533		1.41568
		Gtf2f2	general transcription factor IIF, polypeptide 2 [Source:MGI Symbol;Acc:MGI:1915955]	6.84045	9.68213	2.77409192701854	3.27532445746254		1.41542
		Gpx4	glutathione peroxidase 4 [Source:MGI Symbol;Acc:MGI:104767]	195.062	276.069	7.60779088907549	8.1088876604142		1.41529
		Tgm2	transglutaminase 2, C polypeptide [Source:MGI Symbol;Acc:MGI:98731]	41.4907	58.7092	5.37471528409028	5.87551496273359		1.415
		Tmed8	transmembrane p24 trafficking protein 8 [Source:MGI Symbol;Acc:MGI:1923480]	3.03171	4.28907	1.60013184520447	2.10066556476492		1.41474
		Itpr3	inositol 1,4,5-triphosphate receptor 3 [Source:MGI Symbol;Acc:MGI:96624]	2.90091	4.10383	1.53650594877134	2.03697242706306		1.41467
		Hs6st2	heparan sulfate 6-O-sulfotransferase 2 [Source:MGI Symbol;Acc:MGI:1354959]	2.66043	3.76205	1.4116612046201	1.91151934700085		1.41407
		Atp5j	ATP synthase, H+ transporting, mitochondrial F0 complex, subunit F [Source:MGI Symbol;Acc:MGI:107777]	37.2051	52.5899	5.21742939150711	5.71671273963403		1.41351
		Ppif	peptidylprolyl isomerase F (cyclophilin F) [Source:MGI Symbol;Acc:MGI:2145814]	3.25026	4.59383	1.70055408788254	2.19969663902813		1.41337
		Napepld	N-acyl phosphatidylethanolamine phospholipase D [Source:MGI Symbol;Acc:MGI:2140885]	4.70458	6.64835	2.23406623099559	2.73299732251558		1.41317
		Ftl1	ferritin light polypeptide 1 [Source:MGI Symbol;Acc:MGI:95589]	291.496	411.819	8.18733138285637	8.68586596062888		1.41278
		Glrx5	glutaredoxin 5 [Source:MGI Symbol;Acc:MGI:1920296]	14.8471	20.9716	3.89211165429911	4.39036610751386		1.4125
		Taldo1	transaldolase 1 [Source:MGI Symbol;Acc:MGI:1274789]	75.515	106.648	6.23869073248298	6.73670866745556		1.41227
		Mto1	mitochondrial tRNA translation optimization 1 [Source:MGI Symbol;Acc:MGI:1915541]	4.19186	5.91815	2.06759112239549	2.56514693021242		1.41182
		Strbp	spermatid perinuclear RNA binding protein [Source:MGI Symbol;Acc:MGI:104626]	0.86812	1.2253	-0.204033001366328	0.293133106539831		1.41144
		3110040N11Rik	RIKEN cDNA 3110040N11 gene [Source:MGI Symbol;Acc:MGI:1914540]	6.44566	9.09377	2.68832812275571	3.18487832839767		1.41084
		Rpl9-ps6	ribosomal protein L9, pseudogene 6 [Source:MGI Symbol;Acc:MGI:3642682]	35.6304	50.2559	5.15503761630876	5.65122017203132		1.41048
		Cox19	cytochrome c oxidase assembly protein 19 [Source:MGI Symbol;Acc:MGI:1915283]	7.20915	10.1674	2.84982844892096	3.34587599087332		1.41034
		Tjp2	tight junction protein 2 [Source:MGI Symbol;Acc:MGI:1341872]	5.99284	8.44961	2.58323985523857	3.07888391652106		1.40995
		Snrpa1	small nuclear ribonucleoprotein polypeptide A' [Source:MGI Symbol;Acc:MGI:1916231]	7.17328	10.1131	2.84263358603546	3.33814923082928		1.40982
		Dhrs11	dehydrogenase/reductase (SDR family) member 11 [Source:MGI Symbol;Acc:MGI:2652816]	12.411	17.4961	3.63354954685945	4.12896199827382		1.40972
		Als2	alsin Rho guanine nucleotide exchange factor [Source:MGI Symbol;Acc:MGI:1921268]	3.0351	4.27811	1.6017433399326	2.09697403607038		1.40955
		Pafah2	platelet-activating factor acetylhydrolase 2 [Source:MGI Symbol;Acc:MGI:2140321]	4.40475	6.20825	2.1390585064945	2.63418742161414		1.40945
		Atp5h	ATP synthase, H+ transporting, mitochondrial F0 complex, subunit D [Source:MGI Symbol;Acc:MGI:1918929]	87.534	123.369	6.45177104962945	6.94683837402163		1.40939
		Ces2g	carboxylesterase 2G [Source:MGI Symbol;Acc:MGI:1919611]	1.82831	2.57647	0.870511331005945	1.36539848742525		1.40921
		8430422M14Rik	RIKEN cDNA 8430422M14 gene [Source:MGI Symbol;Acc:MGI:1925753]	2.91004	4.1002	1.54103774892623	2.03569490215001		1.40899
		Plpp6	phospholipid phosphatase 6 [Source:MGI Symbol;Acc:MGI:1921661]	6.53014	9.19933	2.7071135182461	3.20152912864359		1.40875
		Tmem192	transmembrane protein 192 [Source:MGI Symbol;Acc:MGI:1920317]	10.6684	15.0291	3.4152692161575	3.909684826555		1.40875
		Hibch	3-hydroxyisobutyryl-Coenzyme A hydrolase [Source:MGI Symbol;Acc:MGI:1923792]	5.51747	7.76774	2.4640076665198	2.9574953708545		1.40784
		Acy3	aspartoacylase (aminoacylase) 3 [Source:MGI Symbol;Acc:MGI:1918920]	14.0333	19.7551	3.81077844342597	4.30415402371171		1.40773
		Cndp2	CNDP dipeptidase 2 (metallopeptidase M20 family) [Source:MGI Symbol;Acc:MGI:1913304]	61.922	87.1676	5.95238040139548	6.44571962186841		1.4077
		Kyat3	kynurenine aminotransferase 3 [Source:MGI Symbol;Acc:MGI:2677849]	1.17691	1.6567	0.235000089550495	0.728314826151053		1.40768
		Ndufb6	NADH:ubiquinone oxidoreductase subunit B6 [Source:MGI Symbol;Acc:MGI:2684983]	69.2322	97.4469	6.11337047028913	6.60654436959047		1.40754
		Ndufa10	NADH:ubiquinone oxidoreductase subunit A10 [Source:MGI Symbol;Acc:MGI:1914523]	30.4762	42.8758	4.92961228005157	5.42209131029369		1.40686
		Spx	spexin hormone [Source:MGI Symbol;Acc:MGI:2442262]	1.0859	1.52754	0.118897626449592	0.61121083920508		1.4067
		S100a4	S100 calcium binding protein A4 [Source:MGI Symbol;Acc:MGI:1330282]	1.09892	1.54585	0.136087387747111	0.628400600502593		1.4067
		Rpl17-ps9	ribosomal protein L17, pseudogene 9 [Source:MGI Symbol;Acc:MGI:3641818]	1.15634	1.62662	0.20956798538966	0.701881198145141		1.4067
		Rpl17-ps10	ribosomal protein L17, pseudogene 10 [Source:MGI Symbol;Acc:MGI:3642871]	179.653	252.561	7.4890730484285	7.98048552674749		1.40582
		Zfp994	zinc finger protein 994 [Source:MGI Symbol;Acc:MGI:3643318]	1.51772	2.13274	0.60190843498084	1.09270621162966		1.40522
		Ywhaq	tyrosine 3-monooxygenase/tryptophan 5-monooxygenase activation protein theta [Source:MGI Symbol;Acc:MGI:891963]	50.0325	70.2913	5.64479470590369	6.13527476080021		1.40491
		G6pdx	glucose-6-phosphate dehydrogenase X-linked [Source:MGI Symbol;Acc:MGI:105979]	55.4445	77.8889	5.79297272281632	6.28334592303089		1.40481
		Sirt4	sirtuin 4 [Source:MGI Symbol;Acc:MGI:1922637]	4.91461	6.90196	2.2970758673274	2.78700642877189		1.40438
		2700046G09Rik	RIKEN cDNA 2700046G09 gene [Source:MGI Symbol;Acc:MGI:1914438]	1.27991	1.79712	0.356045805918429	0.84568488437559		1.40409
		Mc5r	melanocortin 5 receptor [Source:MGI Symbol;Acc:MGI:99420]	1.80752	2.53793	0.854010976027613	1.34365005448477		1.40409
		Commd3	COMM domain containing 3 [Source:MGI Symbol;Acc:MGI:88218]	22.1352	31.0741	4.46826864783962	4.95764125140853		1.40383
		Mrps34	mitochondrial ribosomal protein S34 [Source:MGI Symbol;Acc:MGI:1930188]	8.22564	11.5471	3.04012841547486	3.52946392843045		1.4038
		Atp5c1	ATP synthase, H+ transporting, mitochondrial F1 complex, gamma polypeptide 1 [Source:MGI Symbol;Acc:MGI:1261437]	96.2593	135.038	6.58885469749181	7.0772212279655		1.40286
		Ggh	gamma-glutamyl hydrolase [Source:MGI Symbol;Acc:MGI:1329035]	11.5498	16.2025	3.52979307583005	4.01814487874215		1.40284
		Fh1	fumarate hydratase 1 [Source:MGI Symbol;Acc:MGI:95530]	24.1833	33.9251	4.59594075249917	5.08428091719164		1.40283
		Idh3g	isocitrate dehydrogenase 3 (NAD+), gamma [Source:MGI Symbol;Acc:MGI:1099463]	36.3319	50.9601	5.18316439373601	5.6712972896768		1.40263
		Mpp7	membrane protein, palmitoylated 7 (MAGUK p55 subfamily member 7) [Source:MGI Symbol;Acc:MGI:1922989]	5.51177	7.73031	2.46251646423646	2.95052587440271		1.40251
		Gys1	glycogen synthase 1, muscle [Source:MGI Symbol;Acc:MGI:101805]	12.5847	17.6446	3.65359614661889	4.14115306384265		1.40207
		F11r	F11 receptor [Source:MGI Symbol;Acc:MGI:1321398]	17.5707	24.6345	4.13510204123414	4.62261027022776		1.40202
		B230208H11Rik	RIKEN cDNA B230208H11 gene [Source:MGI Symbol;Acc:MGI:2443719]	1.9907	2.79074	0.993272858637599	1.48064533012281		1.40189
		Depdc7	DEP domain containing 7 [Source:MGI Symbol;Acc:MGI:2139258]	1.47527	2.06743	0.560977781015585	1.04783656367895		1.40139
		Pard3b	par-3 family cell polarity regulator beta [Source:MGI Symbol;Acc:MGI:1919301]	0.767375	1.07531	-0.381995717851103	0.104747236861436		1.40128
		Kitl	kit ligand [Source:MGI Symbol;Acc:MGI:96974]	9.3372	13.0837	3.22299019607834	3.70970070260444		1.40125
		Aacs	acetoacetyl-CoA synthetase [Source:MGI Symbol;Acc:MGI:1926144]	57.3436	80.3457	5.8415600871625	6.3281490692597		1.40113
		Atp5k	ATP synthase, H+ transporting, mitochondrial F1F0 complex, subunit E [Source:MGI Symbol;Acc:MGI:106636]	79.9371	111.968	6.32079297600212	6.8069393518361		1.4007
		Oxr1	oxidation resistance 1 [Source:MGI Symbol;Acc:MGI:2179326]	13.2203	18.5127	3.72468439154319	4.21043988827651		1.40032
		Plbd2	phospholipase B domain containing 2 [Source:MGI Symbol;Acc:MGI:1919022]	18.8424	26.3833	4.23591096401574	4.72155086614625		1.40021
		Mkks	McKusick-Kaufman syndrome [Source:MGI Symbol;Acc:MGI:1891836]	2.83849	3.97255	1.50512321439452	1.99006632151299		1.39953
		Klhl26	kelch-like 26 [Source:MGI Symbol;Acc:MGI:2443079]	10.4451	14.6177	3.38475144893386	3.86964719012686		1.39948
		Mccc2	methylcrotonoyl-Coenzyme A carboxylase 2 (beta) [Source:MGI Symbol;Acc:MGI:1925288]	11.6186	16.2599	3.5383603993882	4.023242813329		1.39947
		Tmx2	thioredoxin-related transmembrane protein 2 [Source:MGI Symbol;Acc:MGI:1914208]	22.1352	30.9708	4.46826864783962	4.95283626764667		1.39917
		Dclre1c	DNA cross-link repair 1C [Source:MGI Symbol;Acc:MGI:2441769]	0.914345	1.27916	-0.129190037341018	0.355196259642838		1.39899
		Marveld1	MARVEL (membrane-associating) domain containing 1 [Source:MGI Symbol;Acc:MGI:2147570]	19.3436	27.0581	4.27378758490898	4.75799005224924		1.39881
		Atp6v0d1	ATPase, H+ transporting, lysosomal V0 subunit D1 [Source:MGI Symbol;Acc:MGI:1201778]	44.3509	61.9641	5.47089040192667	5.95336162855149		1.39713
		Rtn4rl2	reticulon 4 receptor-like 2 [Source:MGI Symbol;Acc:MGI:2669796]	9.84	13.7475	3.29865896009007	3.78109326380426		1.3971
		Uqcrb	ubiquinol-cytochrome c reductase binding protein [Source:MGI Symbol;Acc:MGI:1914780]	70.8637	99.0031	6.14697570388985	6.62940212434767		1.39709
		Pikfyve	phosphoinositide kinase, FYVE type zinc finger containing [Source:MGI Symbol;Acc:MGI:1335106]	3.1979	4.46744	1.67712505116586	2.15944783236829		1.39699
		Trp53inp1	transformation related protein 53 inducible nuclear protein 1 [Source:MGI Symbol;Acc:MGI:1926609]	27.536	38.4627	4.7832446785643	5.26538801617282		1.39682
		Sash1	SAM and SH3 domain containing 1 [Source:MGI Symbol;Acc:MGI:1917347]	24.2277	33.8295	4.59858835850673	5.08021147578354		1.39631
		Ccnd2	cyclin D2 [Source:MGI Symbol;Acc:MGI:88314]	19.9664	27.8634	4.31949961661756	4.80029711811675		1.39551
		Hap1	huntingtin-associated protein 1 [Source:MGI Symbol;Acc:MGI:1261831]	6.15031	8.58189	2.62065824051856	3.10129555714528		1.39536
		9630013D21Rik	RIKEN cDNA 9630013D21 gene [Source:MGI Symbol;Acc:MGI:2442649]	3.52804	4.92284	1.81886847102658	2.29949164767377		1.39535
		Akt2	thymoma viral proto-oncogene 2 [Source:MGI Symbol;Acc:MGI:104874]	23.5874	32.9073	4.55994676082114	5.04033431450814		1.39512
		Gabarapl2	gamma-aminobutyric acid (GABA) A receptor-associated protein-like 2 [Source:MGI Symbol;Acc:MGI:1890602]	14.8303	20.683	3.89047964728461	4.37037125581931		1.39464
		A530020G20Rik	RIKEN cDNA A530020G20 gene [Source:MGI Symbol;Acc:MGI:2442825]	6.94298	9.68258	2.79555557792087	3.27539088521966		1.39458
		Nrp2	neuropilin 2 [Source:MGI Symbol;Acc:MGI:1100492]	8.50359	11.8571	3.08807193874616	3.56768001733567		1.39436
		Foxred1	FAD-dependent oxidoreductase domain containing 1 [Source:MGI Symbol;Acc:MGI:2446262]	9.15154	12.756	3.1940150879268	3.67310935220772		1.39387
		Nceh1	neutral cholesterol ester hydrolase 1 [Source:MGI Symbol;Acc:MGI:2443191]	2.75442	3.83819	1.46175076922199	1.94042597996451		1.39346
		Cth	cystathionase (cystathionine gamma-lyase) [Source:MGI Symbol;Acc:MGI:1339968]	3.69999	5.15379	1.88751946900676	2.36563496268877		1.39292
		Cisd1	CDGSH iron sulfur domain 1 [Source:MGI Symbol;Acc:MGI:1261855]	54.0908	75.3424	5.75731107270225	6.23539052783908		1.39289
		Clec2l	C-type lectin domain family 2, member L [Source:MGI Symbol;Acc:MGI:2141402]	0.817125	1.13795	-0.291371841151906	0.186441801908467		1.39263
		Polk	polymerase (DNA directed), kappa [Source:MGI Symbol;Acc:MGI:1349767]	4.44426	6.18867	2.15194250051805	2.62962981854521		1.39251
		Pparg	peroxisome proliferator activated receptor gamma [Source:MGI Symbol;Acc:MGI:97747]	57.6907	80.3012	5.85026734062326	6.32734883698388		1.39193
		Tmlhe	trimethyllysine hydroxylase, epsilon [Source:NCBI gene;Acc:192289]	8.31986	11.5771	3.05655947365798	3.53320743704667		1.39151
		4430402I18Rik	RIKEN cDNA 4430402I18 gene [Source:MGI Symbol;Acc:MGI:1918036]	0.925733	1.28809	-0.111332053549305	0.365238422660435		1.39143
		Zfp775	zinc finger protein 775 [Source:MGI Symbol;Acc:MGI:2683557]	1.18225	1.64502	0.241536141777159	0.718106617986898		1.39143
		Cbr4	carbonyl reductase 4 [Source:MGI Symbol;Acc:MGI:2384567]	2.2185	3.08666	1.1495816303539	1.62604758995252		1.39133
		Sgpl1	sphingosine phosphate lyase 1 [Source:MGI Symbol;Acc:MGI:1261415]	33.6114	46.7627	5.07087870645114	5.54728751686238		1.39128
		BC031181	cDNA sequence BC031181 [Source:MGI Symbol;Acc:MGI:3039614]	49.7055	69.1525	5.63533450097933	6.11170976401936		1.39124
		Sh2b2	SH2B adaptor protein 2 [Source:MGI Symbol;Acc:MGI:1345171]	7.3387	10.209	2.87552546759284	3.35176669083445		1.39111
		Dbt	dihydrolipoamide branched chain transacylase E2 [Source:MGI Symbol;Acc:MGI:105386]	17.2693	24.0165	4.11013776262598	4.5859550436978		1.39071
		Ndufb9	NADH:ubiquinone oxidoreductase subunit B9 [Source:MGI Symbol;Acc:MGI:1913468]	50.0808	69.6419	5.64618535559208	6.12188427410121		1.39059
		Cox6b2	cytochrome c oxidase subunit 6B2 [Source:MGI Symbol;Acc:MGI:3044182]	6.05542	8.4194	2.59822821288502	3.07371680299914		1.39039
		Zfp94	zinc finger protein 94 [Source:MGI Symbol;Acc:MGI:107610]	0.764605	1.0631	-0.387213031145079	0.0882755589690392		1.39039
		Ribc1	RIB43A domain with coiled-coils 1 [Source:MGI Symbol;Acc:MGI:1913861]	0.867409	1.20604	-0.205215197402191	0.270273392711927		1.39039
		Tax1bp3	Tax1 (human T cell leukemia virus type I) binding protein 3 [Source:MGI Symbol;Acc:MGI:1923531]	13.1364	18.2629	3.71549584092205	4.19084612262452		1.39026
		Tuft1	tuftelin 1 [Source:MGI Symbol;Acc:MGI:109572]	1.34767	1.87294	0.430462889806779	0.905304966335854		1.38977
		Ostm1	osteopetrosis associated transmembrane protein 1 [Source:MGI Symbol;Acc:MGI:2655574]	5.45319	7.57843	2.44710148251896	2.92189942441228		1.38972
		2900052L18Rik	RIKEN cDNA 2900052L18 gene [Source:MGI Symbol;Acc:MGI:1924085]	4.44551	6.17769	2.15234836812147	2.62706752086221		1.38965
		Fut8	fucosyltransferase 8 [Source:MGI Symbol;Acc:MGI:1858901]	3.42584	4.76027	1.77645919213973	2.25104481234587		1.38952
		Ap3m1	adaptor-related protein complex 3, mu 1 subunit [Source:MGI Symbol;Acc:MGI:1929212]	4.48278	6.22871	2.16439440223508	2.63893291326258		1.38947
		Hbp1	high mobility group box transcription factor 1 [Source:MGI Symbol;Acc:MGI:894659]	6.19661	8.60763	2.63147829343663	3.1056162783536		1.38909
		Bax	BCL2-associated X protein [Source:MGI Symbol;Acc:MGI:99702]	32.7993	45.5589	5.03559139708847	5.50966107201294		1.38902
		Mpp5	membrane protein, palmitoylated 5 (MAGUK p55 subfamily member 5) [Source:MGI Symbol;Acc:MGI:1927339]	2.89819	4.02514	1.53515246077154	2.00903906488892		1.38885
		3300005D01Rik	RIKEN cDNA 3300005D01 gene [Source:MGI Symbol;Acc:MGI:1925762]	2.19842	3.05287	1.13646749446539	1.61016502905353		1.38866
		D330023K18Rik	RIKEN cDNA D330023K18 gene [Source:MGI Symbol;Acc:MGI:2445152]	1.2145	1.68653	0.280362284522966	0.754059819111102		1.38866
		H2-T22	histocompatibility 2, T region locus 22 [Source:MGI Symbol;Acc:MGI:95956]	116.754	162.115	6.86732524458259	7.34087797146453		1.38852
		Ppp1r3c	protein phosphatase 1, regulatory subunit 3C [Source:MGI Symbol;Acc:MGI:1858229]	4.72063	6.55196	2.23897960548973	2.71192749337828		1.38794
		Ndufb3	NADH:ubiquinone oxidoreductase subunit B3 [Source:MGI Symbol;Acc:MGI:1913745]	67.3656	93.4723	6.07393929007572	6.54646666072518		1.38754
		Hsd17b12	hydroxysteroid (17-beta) dehydrogenase 12 [Source:MGI Symbol;Acc:MGI:1926967]	53.0102	73.5373	5.72819740656343	6.20040520618666		1.38723
		Dhrs4	dehydrogenase/reductase (SDR family) member 4 [Source:MGI Symbol;Acc:MGI:90169]	10.7106	14.8576	3.42096417365972	3.89312474605608		1.38719
		Ubxn2a	UBX domain protein 2A [Source:MGI Symbol;Acc:MGI:2442310]	7.94454	11.0126	2.98996338142483	3.46108237191119		1.38618
		Trpv2	transient receptor potential cation channel, subfamily V, member 2 [Source:MGI Symbol;Acc:MGI:1341836]	1.36588	1.89211	0.44983357584933	0.919993646366261		1.38526
		Elmod3	ELMO/CED-12 domain containing 3 [Source:MGI Symbol;Acc:MGI:2445168]	5.94899	8.23319	2.57264454013182	3.04145100000267		1.38396
		Hpx	hemopexin [Source:MGI Symbol;Acc:MGI:105112]	1.59576	2.20826	0.674247664660056	1.14290960935089		1.38383
		Plk-ps1	polo like kinase, pseudogene 1 [Source:MGI Symbol;Acc:MGI:103247]	1.43653	1.98709	0.522588027585642	0.990653694094445		1.38325
		Fbxo44	F-box protein 44 [Source:MGI Symbol;Acc:MGI:1354744]	2.54671	3.52274	1.34863202312721	1.81669768963602		1.38325
		Efs	embryonal Fyn-associated substrate [Source:MGI Symbol;Acc:MGI:105311]	3.58017	4.95181	1.84002643435591	2.30795548848443		1.38312
		Rnf115	ring finger protein 115 [Source:MGI Symbol;Acc:MGI:1915095]	13.1488	18.1824	3.71685787429131	4.18447342534509		1.38282
		Abhd14b	abhydrolase domain containing 14b [Source:MGI Symbol;Acc:MGI:1923741]	6.22526	8.60753	2.63813417640683	3.10559913117473		1.38268
		Ndufc2	NADH:ubiquinone oxidoreductase subunit C2 [Source:MGI Symbol;Acc:MGI:1344370]	56.1761	77.6659	5.81188535271692	6.27920984528654		1.38254
		1110012L19Rik	RIKEN cDNA 1110012L19 gene [Source:MGI Symbol;Acc:MGI:1915868]	13.6524	18.8697	3.77108330519728	4.23800230715435		1.38215
		Ttc13	tetratricopeptide repeat domain 13 [Source:MGI Symbol;Acc:MGI:2384573]	5.61533	7.75865	2.48937060460435	2.95580518553422		1.38169
		Oxnad1	oxidoreductase NAD-binding domain containing 1 [Source:MGI Symbol;Acc:MGI:1916953]	1.70358	2.35327	0.768569291724923	1.23466617631474		1.38137
		Hlf	hepatic leukemia factor [Source:MGI Symbol;Acc:MGI:96108]	3.63277	5.01768	1.86107170262198	2.32701973760518		1.38122
		Ndufab1	NADH:ubiquinone oxidoreductase subunit AB1 [Source:MGI Symbol;Acc:MGI:1917566]	6.81498	9.40857	2.76871022455406	3.23397513171601		1.38057
		Rnpep	arginyl aminopeptidase (aminopeptidase B) [Source:MGI Symbol;Acc:MGI:2384902]	6.53084	9.0144	2.70726794782756	3.17223067243809		1.38028
		Pcbd2	pterin 4 alpha carbinolamine dehydratase/dimerization cofactor of hepatocyte nuclear factor 1 alpha (TCF1) 2 [Source:MGI Symbol;Acc:MGI:1919812]	15.1734	20.9435	3.92347030657466	4.38843303118519		1.38028
		Blvra	biliverdin reductase A [Source:MGI Symbol;Acc:MGI:88170]	10.3757	14.3204	3.37514323019853	3.84000121815499		1.38018
		Plcl1	phospholipase C-like 1 [Source:MGI Symbol;Acc:MGI:3036262]	0.881204	1.21504	-0.182451591239282	0.281006758844018		1.37884
		Wdr62	WD repeat domain 62 [Source:MGI Symbol;Acc:MGI:1923696]	3.07815	4.24429	1.62206546507675	2.08552381516005		1.37884
		Suclg2	succinate-Coenzyme A ligase, GDP-forming, beta subunit [Source:MGI Symbol;Acc:MGI:1306824]	11.7745	16.2342	3.55759995160565	4.02096666636782		1.37876
		0610009B22Rik	RIKEN cDNA 0610009B22 gene [Source:MGI Symbol;Acc:MGI:1913300]	13.2119	18.2123	3.72376328506776	4.18684329776191		1.37848
		Atp6ap2	ATPase, H+ transporting, lysosomal accessory protein 2 [Source:MGI Symbol;Acc:MGI:1917745]	34.2078	47.1504	5.09625388630214	5.5591969583087		1.37835
		F13a1	coagulation factor XIII, A1 subunit [Source:MGI Symbol;Acc:MGI:1921395]	4.56249	6.28733	2.18982066914779	2.65244737193213		1.37805
		Adipoq	adiponectin, C1Q and collagen domain containing [Source:MGI Symbol;Acc:MGI:106675]	840.118	1157.64	9.71444821552575	10.1769674315601		1.37795
		Elovl6	ELOVL family member 6, elongation of long chain fatty acids (yeast) [Source:MGI Symbol;Acc:MGI:2156528]	3.95544	5.4467	1.98383727862799	2.44538253254361		1.37702
		Gsr	glutathione reductase [Source:MGI Symbol;Acc:MGI:95804]	19.5535	26.9238	4.28935432150064	4.75080826033403		1.37693
		Cry1	cryptochrome 1 (photolyase-like) [Source:MGI Symbol;Acc:MGI:1270841]	5.38011	7.40601	2.42763448132332	2.88869676009436		1.37656
		Pcyox1	prenylcysteine oxidase 1 [Source:MGI Symbol;Acc:MGI:1914131]	28.0712	38.6224	4.81101962878094	5.27136726368696		1.37587
		AV356131	expressed sequence AV356131 [Source:MGI Symbol;Acc:MGI:2142184]	1.6336	2.24691	0.708050965385347	1.16794270044845		1.37544
		2610020C07Rik	RIKEN cDNA 2610020C07 gene [Source:MGI Symbol;Acc:MGI:1917168]	0.831836	1.14414	-0.265628733033899	0.194263002029208		1.37544
		5430414B19Rik	RIKEN cDNA 5430414B19 gene [Source:MGI Symbol;Acc:MGI:1921096]	0.933483	1.28395	-0.0993039566722544	0.360587778390852		1.37544
		Mir6951	microRNA 6951 [Source:MGI Symbol;Acc:MGI:5531147]	2.33371	3.20987	1.22262413821511	1.68251587327821		1.37544
		Nnat	neuronatin [Source:MGI Symbol;Acc:MGI:104716]	1.33974	1.84274	0.421958391019879	0.881850126082979		1.37544
		4931406C07Rik	RIKEN cDNA 4931406C07 gene [Source:MGI Symbol;Acc:MGI:1918234]	5.94644	8.17711	2.57202545759412	3.03159163809398		1.37513
		Slc25a16	solute carrier family 25 (mitochondrial carrier, Graves disease autoantigen), member 16 [Source:MGI Symbol;Acc:MGI:1920382]	7.99948	10.9986	2.99990600400888	3.45924949850264		1.37492
		Tmem53	transmembrane protein 53 [Source:MGI Symbol;Acc:MGI:1916027]	14.4409	19.8509	3.85209134646903	4.31113218499264		1.37463
		Rmdn3	regulator of microtubule dynamics 3 [Source:MGI Symbol;Acc:MGI:1915059]	6.69696	9.20558	2.74350574147409	3.20250884389999		1.37459
		Angptl4	angiopoietin-like 4 [Source:MGI Symbol;Acc:MGI:1888999]	90.5679	124.491	6.5009279484367	6.95990020630082		1.37456
		Sgcb	sarcoglycan, beta (dystrophin-associated glycoprotein) [Source:MGI Symbol;Acc:MGI:1346523]	9.48861	13.0411	3.24619652419675	3.70499323450832		1.3744
		Tmem245	transmembrane protein 245 [Source:MGI Symbol;Acc:MGI:2445107]	5.08664	6.99049	2.34671216677586	2.80539307924091		1.37428
		Coq9	coenzyme Q9 [Source:MGI Symbol;Acc:MGI:1915164]	18.4099	25.2955	4.2024129995137	4.6608073861903		1.37401
		Acadl	acyl-Coenzyme A dehydrogenase, long-chain [Source:MGI Symbol;Acc:MGI:87866]	61.2817	84.1991	5.93738352767327	6.39573309792796		1.37397
		Ubl3	ubiquitin-like 3 [Source:MGI Symbol;Acc:MGI:1344373]	8.86164	12.1738	3.14757300053998	3.60570427773865		1.37376
		Wdr91	WD repeat domain 91 [Source:MGI Symbol;Acc:MGI:2141558]	5.14198	7.06386	2.36232504602206	2.82045632322073		1.37376
		Ercc4	excision repair cross-complementing rodent repair deficiency, complementation group 4 [Source:MGI Symbol;Acc:MGI:1354163]	1.69913	2.33407	0.764799382607358	1.2228497708463		1.37368
		Rgl3	ral guanine nucleotide dissociation stimulator-like 3 [Source:MGI Symbol;Acc:MGI:1918996]	2.69114	3.69638	1.4282168888538	1.88611457378482		1.37354
		Orc1	origin recognition complex, subunit 1 [Source:MGI Symbol;Acc:MGI:1328337]	2.83412	3.8924	1.50290280065213	1.96065879137124		1.3734
		Mrpl20	mitochondrial ribosomal protein L20 [Source:MGI Symbol;Acc:MGI:2137221]	29.4168	40.4007	4.87856761028856	5.33630831611631		1.37339
		Gusb	glucuronidase, beta [Source:MGI Symbol;Acc:MGI:95872]	14.188	19.4794	3.8265994593323	4.28387998093886		1.37295
		Suox	sulfite oxidase [Source:MGI Symbol;Acc:MGI:2446117]	5.93474	8.1468	2.56918490883379	3.02623389412806		1.37273
		Tom1l1	target of myb1-like 1 (chicken) [Source:MGI Symbol;Acc:MGI:1919193]	0.820668	1.12619	-0.285129776072397	0.171449224949872		1.37228
		Zmat3	zinc finger matrin type 3 [Source:MGI Symbol;Acc:MGI:1195270]	6.07152	8.3317	2.6020574408861	3.05861135861224		1.37226
		Acadvl	acyl-Coenzyme A dehydrogenase, very long chain [Source:MGI Symbol;Acc:MGI:895149]	34.6016	47.4804	5.1127672900877	5.56925884671882		1.3722
		Flnb	filamin, beta [Source:MGI Symbol;Acc:MGI:2446089]	16.3966	22.4958	4.0353244108122	4.49158391087222		1.37198
		Cox6c	cytochrome c oxidase subunit 6C [Source:MGI Symbol;Acc:MGI:104614]	45.3886	62.2605	5.50425688364785	5.96024416425504		1.37172
		Tmeff1	transmembrane protein with EGF-like and two follistatin-like domains 1 [Source:MGI Symbol;Acc:MGI:1926810]	7.98808	10.9556	2.99784789617728	3.45359990087946		1.3715
		Nudt18	nudix (nucleoside diphosphate linked moiety X)-type motif 18 [Source:MGI Symbol;Acc:MGI:2385853]	4.71735	6.46583	2.23797640057542	2.69283605854213		1.37065
		Gnptg	N-acetylglucosamine-1-phosphotransferase, gamma subunit [Source:MGI Symbol;Acc:MGI:2147006]	10.8955	14.9325	3.44565789987814	3.90038792982546		1.37053
		Rhoq	ras homolog family member Q [Source:MGI Symbol;Acc:MGI:1931553]	25.6787	35.1889	4.68249803001371	5.13704974032162		1.37036
		Psmb7	proteasome (prosome, macropain) subunit, beta type 7 [Source:MGI Symbol;Acc:MGI:107637]	20.5675	28.1837	4.36229213112202	4.8167906074149		1.37031
		Sirt3	sirtuin 3 [Source:MGI Symbol;Acc:MGI:1927665]	1.22097	1.67265	0.288024606210266	0.742133988679357		1.36994
		Rbp4	retinol binding protein 4, plasma [Source:MGI Symbol;Acc:MGI:97879]	64.2355	87.9343	6.00529782776723	6.45835393258085		1.36894
		Acly	ATP citrate lyase [Source:MGI Symbol;Acc:MGI:103251]	60.3541	82.6106	5.91538081879347	6.36825470355675		1.36876
		Acp6	acid phosphatase 6, lysophosphatidic [Source:MGI Symbol;Acc:MGI:1931010]	2.37405	3.24885	1.24735233306441	1.69992868462576		1.36848
		Spg7	SPG7, paraplegin matrix AAA peptidase subunit [Source:MGI Symbol;Acc:MGI:2385906]	13.5849	18.5831	3.76393076188905	4.21591541509756		1.36792
		Natd1	N-acetyltransferase domain containing 1 [Source:MGI Symbol;Acc:MGI:1344388]	13.0368	17.8274	3.70451621166354	4.15602237730598		1.36747
		Tnfrsf10b	tumor necrosis factor receptor superfamily, member 10b [Source:MGI Symbol;Acc:MGI:1341090]	3.94945	5.3991	1.98165212909496	2.43272001377105		1.36705
		Bpnt1	bisphosphate 3'-nucleotidase 1 [Source:MGI Symbol;Acc:MGI:1338800]	17.3663	23.7298	4.11821910816245	4.56862979021467		1.36643
		Prdx6	peroxiredoxin 6 [Source:MGI Symbol;Acc:MGI:894320]	24.022	32.8237	4.58628660304331	5.03666522449327		1.3664
		Coprs	coordinator of PRMT5, differentiation stimulator [Source:MGI Symbol;Acc:MGI:1913673]	4.0148	5.48539	2.00532741137738	2.45559472755208		1.36629
		Mindy2	MINDY lysine 48 deubiquitinase 2 [Source:MGI Symbol;Acc:MGI:2443086]	6.00387	8.20197	2.58589302848337	3.03597047371952		1.36611
		Itgb1bp1	integrin beta 1 binding protein 1 [Source:MGI Symbol;Acc:MGI:1306802]	8.29697	11.3326	3.05258441409444	3.50240242714444		1.36587
		H3f3c	H3 histone, family 3C [Source:MGI Symbol;Acc:MGI:3650546]	4.8264	6.58961	2.27094858555849	2.72019307642208		1.36533
		Rab7-ps1	RAB7, member RAS oncogene family, pseudogene 1 [Source:MGI Symbol;Acc:MGI:1276565]	9.56745	13.0627	3.25813489983073	3.70737939069432		1.36533
		H2afj	H2A histone family, member J [Source:MGI Symbol;Acc:MGI:3606192]	25.7141	35.1052	4.68448911547028	5.13361441966431		1.36521
		Chchd4	coiled-coil-helix-coiled-coil-helix domain containing 4 [Source:MGI Symbol;Acc:MGI:1919420]	2.6407	3.60508	1.40092260655569	1.85003066590556		1.3652
		Tmem177	transmembrane protein 177 [Source:MGI Symbol;Acc:MGI:1913593]	2.7591	3.76495	1.46419680883197	1.91262942852		1.36456
		Nsun4	NOL1/NOP2/Sun domain family, member 4 [Source:MGI Symbol;Acc:MGI:1919431]	2.74531	3.74588	1.4569690218182	1.9053037254589		1.36446
		Immp2l	IMP2 inner mitochondrial membrane peptidase-like (S. cerevisiae) [Source:MGI Symbol;Acc:MGI:2135611]	1.97448	2.69387	0.981472850279763	1.42968278029523		1.36435
		Neurl2	neuralized E3 ubiquitin protein ligase 2 [Source:MGI Symbol;Acc:MGI:3043305]	1.78365	2.43352	0.83483470137337	1.28304463138883		1.36435
		Wdr6	WD repeat domain 6 [Source:MGI Symbol;Acc:MGI:1930140]	24.4695	33.3816	4.61291032847906	5.06097917840799		1.36421
		Tspo	translocator protein [Source:MGI Symbol;Acc:MGI:88222]	276.337	376.858	8.11028388900869	8.55787871634101		1.36376
		Mccc1	methylcrotonoyl-Coenzyme A carboxylase 1 (alpha) [Source:MGI Symbol;Acc:MGI:1919289]	8.10789	11.0566	3.01932624023548	3.46684242232173		1.36369
		Mfsd7a	major facilitator superfamily domain containing 7A [Source:MGI Symbol;Acc:MGI:2442629]	2.02385	2.75968	1.01710219103652	1.46450298191643		1.36358
		Itga6	integrin alpha 6 [Source:MGI Symbol;Acc:MGI:96605]	5.58538	7.61567	2.4816566134914	2.92897028247504		1.3635
		Ndufv3	NADH:ubiquinone oxidoreductase core subunit V3 [Source:MGI Symbol;Acc:MGI:1890894]	29.9446	40.8244	4.90422242198138	5.35135814962004		1.36333
		Irak2	interleukin-1 receptor-associated kinase 2 [Source:MGI Symbol;Acc:MGI:2429603]	6.99531	9.53522	2.80638716451248	3.25326613355814		1.36309
		Zfp654	zinc finger protein 654 [Source:MGI Symbol;Acc:MGI:1919270]	4.11875	5.61382	2.04220550150027	2.48898173677312		1.36299
		Cst3	cystatin C [Source:MGI Symbol;Acc:MGI:102519]	390.15	531.683	8.60788341187991	9.05442151972119		1.36277
		Aga	aspartylglucosaminidase [Source:MGI Symbol;Acc:MGI:104873]	25.6899	35.0064	4.68312900158297	5.1295474483678		1.36265
		Ak6	adenylate kinase 6 [Source:MGI Symbol;Acc:MGI:5510732]	3.87687	5.28168	1.95489294567992	2.40099772901294		1.36236
		Tmbim1	transmembrane BAX inhibitor motif containing 1 [Source:MGI Symbol;Acc:MGI:1916910]	6.41083	8.73371	2.68051120967153	3.1265946520249		1.36234
		Zc3h12a	zinc finger CCCH type containing 12A [Source:MGI Symbol;Acc:MGI:2385891]	8.96801	12.2166	3.1647885963701	3.61077275807011		1.36224
		Gdpd1	glycerophosphodiester phosphodiesterase domain containing 1 [Source:MGI Symbol;Acc:MGI:1913819]	3.89617	5.30742	1.96205798797206	2.40801053207729		1.36221
		Mrpl36	mitochondrial ribosomal protein L36 [Source:MGI Symbol;Acc:MGI:2137228]	18.0405	24.5717	4.17316810494732	4.61892555580678		1.36203
		Taco1	translational activator of mitochondrially encoded cytochrome c oxidase I [Source:MGI Symbol;Acc:MGI:1917457]	7.50904	10.2267	2.90862831780573	3.3542660691886		1.36192
		Haghl	hydroxyacylglutathione hydrolase-like [Source:MGI Symbol;Acc:MGI:1919877]	5.58483	7.60568	2.48151319304257	2.92707814660658		1.36185
		Pex11a	peroxisomal biogenesis factor 11 alpha [Source:MGI Symbol;Acc:MGI:1338788]	13.8614	18.8764	3.79300463187985	4.2385124487803		1.36179
		Fdx1	ferredoxin 1 [Source:MGI Symbol;Acc:MGI:103224]	6.10869	8.31811	2.61086339371852	3.05625555908651		1.36168
		Uchl5	ubiquitin carboxyl-terminal esterase L5 [Source:MGI Symbol;Acc:MGI:1914848]	6.37156	8.6744	2.67164629892552	3.11676434401131		1.36143
		Ltbp3	latent transforming growth factor beta binding protein 3 [Source:MGI Symbol;Acc:MGI:1101355]	85.4456	116.3	6.41693502377015	6.86170588086741		1.3611
		Ndufb7	NADH:ubiquinone oxidoreductase subunit B7 [Source:MGI Symbol;Acc:MGI:1914166]	11.1602	15.186	3.48029137376239	3.92467236331124		1.36073
		Mrps36	mitochondrial ribosomal protein S36 [Source:MGI Symbol;Acc:MGI:1913378]	12.7768	17.3847	3.67545207756272	4.1197469575748		1.36065
		Ypel1	yippee like 1 [Source:MGI Symbol;Acc:MGI:1913303]	1.14546	1.55819	0.195921344675638	0.639871535869718		1.36032
		Tpcn1	two pore channel 1 [Source:MGI Symbol;Acc:MGI:2182472]	6.17762	8.39974	2.62705227969109	3.0703448428149		1.3597
		Ndufb10	NADH:ubiquinone oxidoreductase subunit B10 [Source:MGI Symbol;Acc:MGI:1915592]	73.4437	99.8469	6.19856745720106	6.64164630639184		1.3595
		Acaa2	acetyl-Coenzyme A acyltransferase 2 (mitochondrial 3-oxoacyl-Coenzyme A thiolase) [Source:MGI Symbol;Acc:MGI:1098623]	52.8358	71.8249	5.72344301580233	6.16641144782897		1.3594
		Rnf11	ring finger protein 11 [Source:MGI Symbol;Acc:MGI:1352759]	33.9546	46.1377	5.08553300791833	5.52787349195584		1.35881
		Ndufc1	NADH:ubiquinone oxidoreductase subunit C1 [Source:MGI Symbol;Acc:MGI:1913627]	32.508	44.1626	5.02272324426991	5.46475260509182		1.35851
		Snx10	sorting nexin 10 [Source:MGI Symbol;Acc:MGI:1919232]	6.75019	9.17014	2.7549276896637	3.19694360580935		1.3585
		Gria3	glutamate receptor, ionotropic, AMPA3 (alpha 3) [Source:MGI Symbol;Acc:MGI:95810]	2.44993	3.327	1.29274167959962	1.73422137754885		1.358
		Bag4	BCL2-associated athanogene 4 [Source:MGI Symbol;Acc:MGI:1914634]	3.59249	4.87849	1.84498418757315	2.28643331768279		1.35797
		Serf2	small EDRK-rich factor 2 [Source:MGI Symbol;Acc:MGI:1337041]	11.1231	15.1042	3.47548465980732	3.91687781382103		1.35791
		Atp1b3	ATPase, Na+/K+ transporting, beta 3 polypeptide [Source:MGI Symbol;Acc:MGI:107788]	66.9635	90.9201	6.06530204531273	6.50652685321499		1.35776
		Slc38a6	solute carrier family 38, member 6 [Source:MGI Symbol;Acc:MGI:3648156]	1.44676	1.96415	0.532826723472614	0.973908608760953		1.35762
		Calm1	calmodulin 1 [Source:MGI Symbol;Acc:MGI:88251]	43.6888	59.3027	5.44919293168595	5.89002496992432		1.35739
		Tmem29	transmembrane protein 29 [Source:MGI Symbol;Acc:MGI:1923420]	1.14067	1.54787	0.189884248435593	0.630279807872905		1.35698
		Hoxc12	homeobox C12 [Source:MGI Symbol;Acc:MGI:96194]	4.13096	5.60404	2.04647626950174	2.48646844712714		1.3566
		Mdm2	transformed mouse 3T3 cell double minute 2 [Source:MGI Symbol;Acc:MGI:96952]	39.909	54.1346	5.31864316426902	5.75847973654013		1.35645
		Wnk4	WNK lysine deficient protein kinase 4 [Source:MGI Symbol;Acc:MGI:1917097]	3.53038	4.78811	1.81982370312738	2.25945659920668		1.35626
		Emc9	ER membrane protein complex subunit 9 [Source:MGI Symbol;Acc:MGI:1934682]	5.49108	7.44684	2.45708939185213	2.89662806495907		1.35617
		Rrm2b	ribonucleotide reductase M2 B (TP53 inducible) [Source:MGI Symbol;Acc:MGI:2155865]	2.15256	2.91898	1.10605403479333	1.54546637795075		1.35605
		Nipsnap2	nipsnap homolog 2 [Source:MGI Symbol;Acc:MGI:1278343]	30.02	40.707	4.90785076240969	5.3472055664701		1.356
		1110006O24Rik	RIKEN cDNA 1110006O24 gene [Source:MGI Symbol;Acc:MGI:1913373]	2.65885	3.60484	1.41080084421364	1.84993401910995		1.35579
		Ptgr2	prostaglandin reductase 2 [Source:MGI Symbol;Acc:MGI:1916372]	6.1403	8.3238	2.61830946546228	3.05724158188973		1.3556
		Atp2b4	ATPase, Ca++ transporting, plasma membrane 4 [Source:MGI Symbol;Acc:MGI:88111]	4.12515	5.59199	2.04444497521677	2.48336083858089		1.35559
		Dusp18	dual specificity phosphatase 18 [Source:MGI Symbol;Acc:MGI:1922469]	8.02338	10.8754	3.0042103522569	3.44299883833521		1.35547
		Ctsa	cathepsin A [Source:MGI Symbol;Acc:MGI:97748]	46.8598	63.5167	5.55027797831179	5.98906327834224		1.35546
		Tmem38b	transmembrane protein 38B [Source:MGI Symbol;Acc:MGI:1098718]	6.835	9.26411	2.77294137334788	3.21165256363408		1.35539
		Syap1	synapse associated protein 1 [Source:MGI Symbol;Acc:MGI:1914293]	49.7315	67.4042	5.63608829753202	6.07476754616713		1.35536
		Hk2	hexokinase 2 [Source:MGI Symbol;Acc:MGI:1315197]	14.2998	19.3794	3.83792084367852	4.27645364609804		1.35523
		Sc5d	sterol-C5-desaturase [Source:MGI Symbol;Acc:MGI:1353611]	23.5241	31.8736	4.55606904927064	4.99429078069528		1.35493
		1700109H08Rik	RIKEN cDNA 1700109H08 gene [Source:MGI Symbol;Acc:MGI:1924286]	1.2766	1.72968	0.352310950947814	0.790507614911604		1.35491
		Flad1	flavin adenine dinucleotide synthetase 1 [Source:MGI Symbol;Acc:MGI:2443030]	6.15261	8.33491	2.62119785905827	3.05916627858532		1.3547
		1110065P20Rik	RIKEN cDNA 1110065P20 gene [Source:MGI Symbol;Acc:MGI:1916170]	7.4726	10.123	2.90161094758039	3.33956012976281		1.35468
		Ccne1	cyclin E1 [Source:MGI Symbol;Acc:MGI:88316]	9.73109	13.181	3.28260133842805	3.7203917810627		1.35453
		Gzmm	granzyme M (lymphocyte met-ase 1) [Source:MGI Symbol;Acc:MGI:99549]	1.26832	1.71724	0.34291837193282	0.780090030495836		1.35395
		Zfpm1	zinc finger protein, multitype 1 [Source:MGI Symbol;Acc:MGI:1095400]	7.36154	9.96499	2.8800076145792	3.31686838098696		1.35366
		Abcd1	ATP-binding cassette, sub-family D (ALD), member 1 [Source:MGI Symbol;Acc:MGI:1349215]	6.95881	9.41828	2.79884161111447	3.23546356685473		1.35343
		Pex16	peroxisomal biogenesis factor 16 [Source:MGI Symbol;Acc:MGI:1338829]	23.6	31.9405	4.56071705253348	4.99731450410747		1.35341
		Gstz1	glutathione transferase zeta 1 (maleylacetoacetate isomerase) [Source:MGI Symbol;Acc:MGI:1341859]	15.0329	20.3456	3.91004934292723	4.3466444580792		1.35341
		Tbc1d20	TBC1 domain family, member 20 [Source:MGI Symbol;Acc:MGI:1914481]	42.8583	57.9918	5.42150331302556	5.85777782894361		1.35311
		Pigs	phosphatidylinositol glycan anchor biosynthesis, class S [Source:MGI Symbol;Acc:MGI:2687325]	26.617	36.0004	4.73427406209754	5.16993968148076		1.35253
		Pgam2	phosphoglycerate mutase 2 [Source:MGI Symbol;Acc:MGI:1933118]	3.1255	4.22729	1.64408790665338	2.07973209546981		1.35251
		Tmem251	transmembrane protein 251 [Source:MGI Symbol;Acc:MGI:2443862]	3.84677	5.20162	1.94364818851229	2.37896190085473		1.3522
		Asxl2	additional sex combs like 2, transcriptional regulator [Source:MGI Symbol;Acc:MGI:1922552]	2.87669	3.88876	1.52441131636503	1.95930867196126		1.35181
		Mss51	MSS51 mitochondrial translational activator [Source:MGI Symbol;Acc:MGI:1922093]	0.926582	1.25248	-0.110009726866819	0.324791027233452		1.35172
		Atp5d	ATP synthase, H+ transporting, mitochondrial F1 complex, delta subunit [Source:MGI Symbol;Acc:MGI:1913293]	98.3171	132.826	6.61937102008936	7.05338864411746		1.35099
		Timm50	translocase of inner mitochondrial membrane 50 [Source:MGI Symbol;Acc:MGI:1913775]	22.8241	30.8325	4.51248498434313	4.94638151087329		1.35088
		Tecpr1	tectonin beta-propeller repeat containing 1 [Source:MGI Symbol;Acc:MGI:1917631]	4.22085	5.70185	2.0775325318358	2.51142905836596		1.35088
		Asna1	arsA arsenite transporter, ATP-binding, homolog 1 (bacterial) [Source:MGI Symbol;Acc:MGI:1928379]	38.1197	51.4821	5.2524653948393	5.68599904097434		1.35054
		Ldha	lactate dehydrogenase A [Source:MGI Symbol;Acc:MGI:96759]	161.28	217.776	7.33342085435402	7.76669802862653		1.3503
		Pdss1	prenyl (solanesyl) diphosphate synthase, subunit 1 [Source:MGI Symbol;Acc:MGI:1889278]	1.86785	2.52188	0.901375118436018	1.33449994393633		1.35015
		Nid2	nidogen 2 [Source:MGI Symbol;Acc:MGI:1298229]	26.95	36.3856	4.7522108921732	5.1852950223967		1.35012
		Ppp3cc	protein phosphatase 3, catalytic subunit, gamma isoform [Source:MGI Symbol;Acc:MGI:107162]	1.83726	2.47999	0.877553963515299	1.31033385296116		1.34983
		Akap7	A kinase (PRKA) anchor protein 7 [Source:MGI Symbol;Acc:MGI:1859150]	4.76076	6.42433	2.25119329041188	2.6835460018767		1.34943
		Rab26os	RAB26, member RAS oncogene family, opposite strand [Source:MGI Symbol;Acc:MGI:1922864]	1.52607	2.05865	0.609818004568634	1.04169536346215		1.34899
		Pms1	PMS1 homolog 1, mismatch repair system component [Source:MGI Symbol;Acc:MGI:1202302]	0.905078	1.22094	-0.143886387568427	0.287990971325082		1.34899
		Camp	cathelicidin antimicrobial peptide [Source:MGI Symbol;Acc:MGI:108443]	1.0006	1.3498	0.000866007959837262	0.432743366853343		1.34899
		Mfn2	mitofusin 2 [Source:MGI Symbol;Acc:MGI:2442230]	22.6114	30.4981	4.49898148623277	4.93064803883093		1.34879
		Selenbp1	selenium binding protein 1 [Source:MGI Symbol;Acc:MGI:96825]	22.7159	30.6354	4.50563200414235	4.93712574406373		1.34863
		Mir145a	microRNA 145a [Source:MGI Symbol;Acc:MGI:2676830]	84.1802	113.492	6.39540879379666	6.82644566618758		1.3482
		Mecr	mitochondrial trans-2-enoyl-CoA reductase [Source:MGI Symbol;Acc:MGI:1349441]	7.00266	9.44041	2.80790288072641	3.23884991874881		1.34812
		Klhdc1	kelch domain containing 1 [Source:MGI Symbol;Acc:MGI:2672853]	1.39487	1.88018	0.480129204642105	0.910874594045696		1.34793
		Atp6ap1	ATPase, H+ transporting, lysosomal accessory protein 1 [Source:MGI Symbol;Acc:MGI:109629]	63.4906	85.5639	5.98847085236844	6.41893010098042		1.34766
		Cyren	cell cycle regulator of NHEJ [Source:MGI Symbol;Acc:MGI:1925662]	1.33933	1.80457	0.421507724857401	0.851652116526455		1.34737
		Ermp1	endoplasmic reticulum metallopeptidase 1 [Source:MGI Symbol;Acc:MGI:106250]	11.6086	15.636	3.5371172411303	3.96680052565241		1.34694
		Pla2g12a	phospholipase A2, group XIIA [Source:MGI Symbol;Acc:MGI:1913600]	9.64984	12.9949	3.27050483454626	3.6998717025959		1.34664
		Bag1	BCL2-associated athanogene 1 [Source:MGI Symbol;Acc:MGI:108047]	129.357	174.175	7.01521789016092	7.44439726838872		1.34647
		Scly	selenocysteine lyase [Source:MGI Symbol;Acc:MGI:1355310]	7.14374	9.6185	2.83668012603821	3.26581239840203		1.34642
		Thtpa	thiamine triphosphatase [Source:MGI Symbol;Acc:MGI:2446078]	1.21633	1.63755	0.282537039632433	0.711534766749751		1.3463
		Man2b2	mannosidase 2, alpha B2 [Source:MGI Symbol;Acc:MGI:1195262]	39.3416	52.952	5.29798503885745	5.7266125604037		1.34595
		Mrps18c	mitochondrial ribosomal protein S18C [Source:MGI Symbol;Acc:MGI:1915985]	13.8808	18.682	3.79501796543321	4.22357649369152		1.34589
		Tmem120a	transmembrane protein 120A [Source:MGI Symbol;Acc:MGI:2686991]	47.4161	63.8032	5.56730488453828	5.99555616484506		1.3456
		Frg2f1	FSHD region gene 2 family member 1 [Source:MGI Symbol;Acc:MGI:3035485]	2.15614	2.90022	1.1084531182958	1.53616444760975		1.3451
		Tpi1	triosephosphate isomerase 1 [Source:MGI Symbol;Acc:MGI:98797]	148.008	199.05	7.20952927702371	7.63698897104273		1.34486
		Gfm1	G elongation factor, mitochondrial 1 [Source:MGI Symbol;Acc:MGI:107339]	16.1997	21.7778	4.01789564589573	4.44478457149742		1.34433
		Tmem18	transmembrane protein 18 [Source:MGI Symbol;Acc:MGI:2387176]	7.27269	9.77523	2.8624882407791	3.28913047149221		1.3441
		Mtmr10	myotubularin related protein 10 [Source:MGI Symbol;Acc:MGI:2142292]	2.66777	3.58527	1.41563566143275	1.84208091340271		1.34392
		Myo6	myosin VI [Source:MGI Symbol;Acc:MGI:104785]	2.41042	3.23897	1.2692823756846	1.69553651404741		1.34374
		Hspb6	heat shock protein, alpha-crystallin-related, B6 [Source:MGI Symbol;Acc:MGI:2685325]	12.0797	16.2309	3.5945073405796	4.02066821833015		1.34365
		Dot1l	DOT1-like, histone H3 methyltransferase (S. cerevisiae) [Source:MGI Symbol;Acc:MGI:2143886]	17.734	23.8251	4.14844909173004	4.57441296746058		1.34347
		Iqsec1	IQ motif and Sec7 domain 1 [Source:MGI Symbol;Acc:MGI:1196356]	7.04578	9.45759	2.81676001861669	3.24147186000926		1.3423
		Tspan14	tetraspanin 14 [Source:MGI Symbol;Acc:MGI:1196325]	7.96983	10.6971	2.99454957073511	3.41914116904895		1.34219
		Wars	tryptophanyl-tRNA synthetase [Source:MGI Symbol;Acc:MGI:104630]	18.9059	25.3696	4.24076821510588	4.66502796803966		1.34188
		Pag1	phosphoprotein associated with glycosphingolipid microdomains 1 [Source:MGI Symbol;Acc:MGI:2443160]	2.71616	3.64377	1.4415702872866	1.86543371316548		1.34152
		Kdsr	3-ketodihydrosphingosine reductase [Source:MGI Symbol;Acc:MGI:1918000]	4.62617	6.20541	2.20981748983112	2.63352688858758		1.34137
		Sgms1	sphingomyelin synthase 1 [Source:MGI Symbol;Acc:MGI:2444110]	2.84944	3.82183	1.51067827511694	1.93426474659376		1.34126
		Mfge8	milk fat globule-EGF factor 8 protein [Source:MGI Symbol;Acc:MGI:102768]	62.6308	83.995	5.96879994243642	6.39223187053603		1.34111
		Tesk1	testis specific protein kinase 1 [Source:MGI Symbol;Acc:MGI:1201675]	4.47373	5.99951	2.16147820926023	2.58484406829822		1.34105
		Rida	reactive intermediate imine deaminase A homolog [Source:MGI Symbol;Acc:MGI:1095401]	5.11778	6.86321	2.35551840871245	2.77888426775044		1.34105
		Manba	mannosidase, beta A, lysosomal [Source:MGI Symbol;Acc:MGI:88175]	7.00514	9.3934	2.80841422825532	3.23164749273958		1.34093
		D10Jhu81e	DNA segment, Chr 10, Johns Hopkins University 81 expressed [Source:MGI Symbol;Acc:MGI:1351861]	25.0271	33.5579	4.64541942039893	5.06858051113896		1.34086
		Naaa	N-acylethanolamine acid amidase [Source:MGI Symbol;Acc:MGI:1914361]	19.7716	26.5099	4.30535821319228	4.72846002774778		1.34081
		Uhrf1bp1l	UHRF1 (ICBP90) binding protein 1-like [Source:MGI Symbol;Acc:MGI:2442888]	10.8852	14.5917	3.44429106834498	3.86707713075689		1.34051
		Fnip2	folliculin interacting protein 2 [Source:MGI Symbol;Acc:MGI:2683054]	3.77372	5.0586	1.91598776522707	2.33873809625705		1.34048
		Tmem256	transmembrane protein 256 [Source:MGI Symbol;Acc:MGI:1916436]	26.9802	36.1655	4.75382915464866	5.17654334084222		1.34045
		Paqr4	progestin and adipoQ receptor family member IV [Source:MGI Symbol;Acc:MGI:1923748]	13.4162	17.9827	3.74590137992572	4.16853694533087		1.34037
		Agbl3	ATP/GTP binding protein-like 3 [Source:MGI Symbol;Acc:MGI:1923473]	1.01004	1.35344	0.0144093929467743	0.436630710043818		1.33999
		Peg13	paternally expressed 13 [Source:MGI Symbol;Acc:MGI:2663476]	3.43265	4.59827	1.77932278671754	2.20109097666547		1.33957
		Hmgxb3	HMG box domain containing 3 [Source:MGI Symbol;Acc:MGI:2441817]	8.42944	11.2913	3.07543675168796	3.49714529286317		1.33951
		Scn7a	sodium channel, voltage-gated, type VII, alpha [Source:MGI Symbol;Acc:MGI:102965]	9.70788	12.9999	3.27915662372869	3.70043049955232		1.33911
		Prr16	proline rich 16 [Source:MGI Symbol;Acc:MGI:1918623]	3.69889	4.95228	1.88709060766512	2.30809332933463		1.33886
		Gp1ba	glycoprotein 1b, alpha polypeptide [Source:MGI Symbol;Acc:MGI:1333744]	1.00887	1.35073	0.0127394389000743	0.433742160569582		1.33886
		Ddt	D-dopachrome tautomerase [Source:MGI Symbol;Acc:MGI:1298381]	14.1894	18.9976	3.82674457574263	4.24774729741213		1.33886
		Cfap126	cilia and flagella associated protein 126 [Source:MGI Symbol;Acc:MGI:1922722]	1.21684	1.62846	0.283143399317717	0.703506770194187		1.33826
		S100a10	S100 calcium binding protein A10 (calpactin) [Source:MGI Symbol;Acc:MGI:1339468]	100.463	134.423	6.65052122967672	7.0706397525161		1.33804
		Hcn2	hyperpolarization-activated, cyclic nucleotide-gated K+ 2 [Source:MGI Symbol;Acc:MGI:1298210]	2.64779	3.54141	1.40478920217041	1.82432319961737		1.3375
		Bckdha	branched chain ketoacid dehydrogenase E1, alpha polypeptide [Source:MGI Symbol;Acc:MGI:107701]	10.6916	14.2936	3.41839963368906	3.83729399687997		1.3369
		Enpp5	ectonucleotide pyrophosphatase/phosphodiesterase 5 [Source:MGI Symbol;Acc:MGI:1933830]	21.4372	28.6554	4.42204191227043	4.84073733977442		1.33672
		Prdx5	peroxiredoxin 5 [Source:MGI Symbol;Acc:MGI:1859821]	68.8166	91.9799	6.10468405180109	6.52324745837631		1.3366
		Porcn	porcupine O-acyltransferase [Source:MGI Symbol;Acc:MGI:1890212]	3.09216	4.13271	1.62861649789094	2.04708830557407		1.33651
		Slfn2	schlafen 2 [Source:MGI Symbol;Acc:MGI:1313258]	22.2993	29.8032	4.4789235651331	4.89739537281622		1.33651
		Itgb3bp	integrin beta 3 binding protein (beta3-endonexin) [Source:MGI Symbol;Acc:MGI:1914983]	2.5569	3.41725	1.35439670718577	1.77283401507716		1.33648
		Stard7	START domain containing 7 [Source:MGI Symbol;Acc:MGI:2139090]	14.6826	19.6221	3.87603720055482	4.29440402879137		1.33641
		Klhdc4	kelch domain containing 4 [Source:MGI Symbol;Acc:MGI:2384569]	7.19057	9.60884	2.84610515442237	3.26436240077751		1.33631
		Fbxo32	F-box protein 32 [Source:MGI Symbol;Acc:MGI:1914981]	1.24614	1.6651	0.317464523675063	0.735607276265249		1.33621
		Hspa4l	heat shock protein 4 like [Source:MGI Symbol;Acc:MGI:107422]	1.61293	2.15384	0.68968767312584	1.10691294338621		1.33536
		Sema6d	sema domain, transmembrane domain (TM), and cytoplasmic domain, (semaphorin) 6D [Source:MGI Symbol;Acc:MGI:2387661]	1.59684	2.13176	0.67522042156237	1.09204343473359		1.33498
		mt-Atp8	mitochondrially encoded ATP synthase 8 [Source:MGI Symbol;Acc:MGI:99926]	4.86189	6.49055	2.28151782726868	2.69834084043989		1.33498
		Fxyd7	FXYD domain-containing ion transport regulator 7 [Source:MGI Symbol;Acc:MGI:1889006]	1.43121	1.91064	0.517231627102959	0.934054640274172		1.33498
		Vps35	VPS35 retromer complex component [Source:MGI Symbol;Acc:MGI:1890467]	21.5827	28.7974	4.43180143734418	4.84786728715911		1.33428
		Fgl1	fibrinogen-like protein 1 [Source:MGI Symbol;Acc:MGI:102795]	0.986852	1.31663	-0.0190940363815944	0.396854351093917		1.33418
		Prdm16	PR domain containing 16 [Source:MGI Symbol;Acc:MGI:1917923]	0.938891	1.25265	-0.0909700083572832	0.324978379118227		1.33418
		Abhd18	abhydrolase domain containing 18 [Source:MGI Symbol;Acc:MGI:1915468]	0.782493	1.04398	-0.353849626889723	0.062098760585779		1.33418
		Mapk8	mitogen-activated protein kinase 8 [Source:MGI Symbol;Acc:MGI:1346861]	2.45219	3.27116	1.29406962943669	1.70980155158151		1.33398
		Tarsl2	threonyl-tRNA synthetase-like 2 [Source:MGI Symbol;Acc:MGI:2444486]	1.21169	1.61601	0.277016435033735	0.692433540956236		1.33368
		Ctnnal1	catenin (cadherin associated protein), alpha-like 1 [Source:MGI Symbol;Acc:MGI:1859649]	1.69065	2.25468	0.757579188431224	1.17292448454107		1.33362
		H3f3a	H3 histone, family 3A [Source:MGI Symbol;Acc:MGI:1097686]	45.7218	60.9752	5.51480917853576	5.93015081345233		1.33361
		Ddit3	DNA-damage inducible transcript 3 [Source:MGI Symbol;Acc:MGI:109247]	50.6114	67.493	5.66138929244443	6.07666693135562		1.33356
		Cklf	chemokine-like factor [Source:MGI Symbol;Acc:MGI:1922708]	1.46714	1.95572	0.553008301184947	0.967700616817951		1.33301
		Slc25a26	solute carrier family 25 (mitochondrial carrier, phosphate carrier), member 26 [Source:MGI Symbol;Acc:MGI:1914832]	1.95406	2.60422	0.966476117966551	1.38085319377729		1.33272
		Trim24	tripartite motif-containing 24 [Source:MGI Symbol;Acc:MGI:109275]	7.69595	10.2557	2.94409961263015	3.35835326618923		1.33261
		Tmem41a	transmembrane protein 41a [Source:MGI Symbol;Acc:MGI:1913914]	6.47776	8.62948	2.69549413117721	3.109273941386		1.33217
		Abhd4	abhydrolase domain containing 4 [Source:MGI Symbol;Acc:MGI:1915938]	25.3548	33.7727	4.66418634553624	5.07778442832541		1.332
		Smpdl3a	sphingomyelin phosphodiesterase, acid-like 3A [Source:MGI Symbol;Acc:MGI:1931437]	8.05214	10.7255	3.00937237073513	3.42297045352429		1.332
		Sp4	trans-acting transcription factor 4 [Source:MGI Symbol;Acc:MGI:107595]	1.11225	1.48116	0.153484437981646	0.566726079745929		1.33167
		Pmpcb	peptidase (mitochondrial processing) beta [Source:MGI Symbol;Acc:MGI:1920328]	17.8172	23.7182	4.1551958750185	4.5679197258249		1.3312
		Pccb	propionyl Coenzyme A carboxylase, beta polypeptide [Source:MGI Symbol;Acc:MGI:1914154]	24.213	32.2319	4.59770747834015	5.01041894491348		1.33119
		Emc7	ER membrane protein complex subunit 7 [Source:MGI Symbol;Acc:MGI:1920274]	14.0599	18.7084	3.81351756215405	4.22561540858391		1.33062
		A430033K04Rik	RIKEN cDNA A430033K04 gene [Source:MGI Symbol;Acc:MGI:3583896]	0.982584	1.30741	-0.0253473927123001	0.386715817260194		1.33059
		Morn4	MORN repeat containing 4 [Source:MGI Symbol;Acc:MGI:2449568]	4.43353	5.8992	2.14845629747709	2.56051950744957		1.33059
		9330151L19Rik	RIKEN cDNA 9330151L19 gene [Source:MGI Symbol;Acc:MGI:3041168]	0.871129	1.15877	-0.199042099529641	0.212594466926242		1.33019
		Trmt10c	tRNA methyltransferase 10C [Source:MGI Symbol;Acc:MGI:1196261]	6.18021	8.21982	2.6276550216535	3.03910640165885		1.33002
		Mxd1	MAX dimerization protein 1 [Source:MGI Symbol;Acc:MGI:96908]	4.3064	5.72746	2.10648376516829	2.51789469899298		1.32999
		Zswim1	zinc finger SWIM-type containing 1 [Source:MGI Symbol;Acc:MGI:1919221]	1.74126	2.31564	0.800131729990071	1.21141352082855		1.32987
		Hmgb1-ps2	high mobility group box 1, pseudogene 2 [Source:MGI Symbol;Acc:MGI:3768537]	11.7419	15.6141	3.55359737270548	3.96477382273555		1.32977
		Tmem143	transmembrane protein 143 [Source:MGI Symbol;Acc:MGI:1917459]	3.49218	4.64317	1.80412831916385	2.21511045374601		1.32959
		Metrn	meteorin, glial cell differentiation regulator [Source:MGI Symbol;Acc:MGI:1917333]	1.83084	2.43427	0.872504115617604	1.28348625019976		1.32959
		Pgam1-ps2	phosphoglycerate mutase 1, pseudogene 2 [Source:MGI Symbol;Acc:MGI:3645709]	3.43192	4.56305	1.77901748673949	2.18999962132165		1.32959
		Lamtor5	late endosomal/lysosomal adaptor, MAPK and MTOR activator 5 [Source:MGI Symbol;Acc:MGI:1915826]	42.965	57.1214	5.42509150176404	5.83595900482248		1.32949
		Lockd	lncRNA downstream of Cdkn1b [Source:MGI Symbol;Acc:MGI:1915081]	1.43135	1.90288	0.517378240962794	0.928185195526411		1.32943
		Ei24	etoposide induced 2.4 mRNA [Source:MGI Symbol;Acc:MGI:108090]	26.235	34.8772	4.71342311445705	5.12421206164593		1.32941
		Mrpl34	mitochondrial ribosomal protein L34 [Source:MGI Symbol;Acc:MGI:2137227]	42.2913	56.219	5.40228733525881	5.81298678246064		1.32933
		Mpp2	membrane protein, palmitoylated 2 (MAGUK p55 subfamily member 2) [Source:MGI Symbol;Acc:MGI:1858257]	1.80842	2.4039	0.854727760314096	1.26537597635735		1.32928
		Hint2	histidine triad nucleotide binding protein 2 [Source:MGI Symbol;Acc:MGI:1916167]	12.3505	16.4141	3.62649384663865	4.03686544585795		1.32903
		Rce1	Ras converting CAAX endopeptidase 1 [Source:MGI Symbol;Acc:MGI:1336895]	18.654	24.7906	4.22141157102045	4.63172127723299		1.32897
		Prdm9	PR domain containing 9 [Source:MGI Symbol;Acc:MGI:2384854]	2.87109	3.81396	1.52159824800882	1.93128917014974		1.3284
		Commd9	COMM domain containing 9 [Source:MGI Symbol;Acc:MGI:1923751]	11.1441	14.8021	3.47820973827378	3.88772795082176		1.32824
		Nlk	nemo like kinase [Source:MGI Symbol;Acc:MGI:1201387]	4.13444	5.49146	2.04769121341747	2.45719045349593		1.32822
		Angel1	angel homolog 1 [Source:MGI Symbol;Acc:MGI:1915987]	1.0458	1.38899	0.0646103316253341	0.474036999705453		1.32816
		Snrpert	small nuclear ribonucleoprotein E, pseudogene [Source:MGI Symbol;Acc:MGI:3650419]	16.7291	22.2189	4.06428711104801	4.47371377912813		1.32816
		Mrpl16	mitochondrial ribosomal protein L16 [Source:MGI Symbol;Acc:MGI:2137219]	24.8034	32.9355	4.63246882338655	5.04157244853548		1.32786
		Grina	glutamate receptor, ionotropic, N-methyl D-aspartate-associated protein 1 (glutamate binding) [Source:MGI Symbol;Acc:MGI:1913418]	181.831	241.439	7.5064505999472	7.91551629145806		1.32783
		Unc119	unc-119 lipid binding chaperone [Source:MGI Symbol;Acc:MGI:1328357]	9.79528	13.0057	3.29208706897886	3.70107063319547		1.32775
		Mrpl55	mitochondrial ribosomal protein L55 [Source:MGI Symbol;Acc:MGI:1914462]	17.6107	23.3825	4.13838426694587	4.54735903367824		1.32774
		Nrep	neuronal regeneration related protein [Source:MGI Symbol;Acc:MGI:99444]	42.068	55.8502	5.39465261215541	5.80349168109393		1.32762
		Timm23	translocase of inner mitochondrial membrane 23 [Source:MGI Symbol;Acc:MGI:1858317]	22.1153	29.3512	4.46697598644361	4.87534710725174		1.32719
		Tmbim4	transmembrane BAX inhibitor motif containing 4 [Source:MGI Symbol;Acc:MGI:1915462]	19.6435	26.0701	4.29597826871026	4.70432461052331		1.32716
		Sertad1	SERTA domain containing 1 [Source:MGI Symbol;Acc:MGI:1913438]	20.4894	27.1818	4.35680595457291	4.76456984725101		1.32663
		Rundc3a	RUN domain containing 3A [Source:MGI Symbol;Acc:MGI:1858752]	1.11091	1.47342	0.151744181160369	0.559168496329344		1.32632
		Dcun1d3	DCN1, defective in cullin neddylation 1, domain containing 3 (S. cerevisiae) [Source:MGI Symbol;Acc:MGI:2679003]	2.55314	3.38628	1.35227523656043	1.7596995517294		1.32632
		Rac3	Rac family small GTPase 3 [Source:MGI Symbol;Acc:MGI:2180784]	3.15854	4.18922	1.65925678512454	2.06668110029351		1.32632
		A630052C17Rik	RIKEN cDNA A630052C17 gene [Source:MGI Symbol;Acc:MGI:2444673]	0.926915	1.22938	-0.109490434766085	0.297933880402886		1.32632
		Tmem70	transmembrane protein 70 [Source:MGI Symbol;Acc:MGI:1915068]	20.6443	27.3809	4.36767447101839	4.77509878618736		1.32632
		mt-Tr	mitochondrially encoded tRNA arginine [Source:MGI Symbol;Acc:MGI:102476]	6.00587	7.96568	2.5863724087971	2.99379672396606		1.32632
		Tcea1-ps1	transcription elongation factor A (SII) 1, pseudogene 1 [Source:MGI Symbol;Acc:MGI:1861432]	8.58361	11.3846	3.10158380107583	3.5090081162448		1.32632
		Grb14	growth factor receptor bound protein 14 [Source:MGI Symbol;Acc:MGI:1355324]	1.13681	1.50777	0.184990903590104	0.592415218759067		1.32632
		Pxmp4	peroxisomal membrane protein 4 [Source:MGI Symbol;Acc:MGI:1891701]	24.0378	31.8707	4.58723255400048	4.99415701813252		1.32586
		Suclg1	succinate-CoA ligase, GDP-forming, alpha subunit [Source:MGI Symbol;Acc:MGI:1927234]	16.8318	22.3038	4.07311867801173	4.47921859121414		1.3251
		Tmem60	transmembrane protein 60 [Source:MGI Symbol;Acc:MGI:2673965]	3.87604	5.13544	1.95458431955406	2.360488407985		1.32492
		Pmp22	peripheral myelin protein 22 [Source:MGI Symbol;Acc:MGI:97631]	90.166	119.45	6.49451155060288	6.90026051761566		1.32478
		Acbd5	acyl-Coenzyme A binding domain containing 5 [Source:MGI Symbol;Acc:MGI:1921409]	4.71516	6.24324	2.23730818397222	2.64229551369536		1.32408
		Nek3	NIMA (never in mitosis gene a)-related expressed kinase 3 [Source:MGI Symbol;Acc:MGI:1344371]	1.6259	2.15246	0.701238319431121	1.10598850030176		1.32386
		Yod1	YOD1 deubiquitinase [Source:MGI Symbol;Acc:MGI:2442596]	1.71372	2.26873	0.777132842394553	1.18188302326519		1.32386
		Myo19	myosin XIX [Source:MGI Symbol;Acc:MGI:1913446]	3.42034	4.52679	1.77414145323133	2.17848719685944		1.32349
		Sh3yl1	Sh3 domain YSC-like 1 [Source:MGI Symbol;Acc:MGI:1346118]	1.0504	1.38979	0.0709347082218552	0.474870037310953		1.32311
		Plekhb2	pleckstrin homology domain containing, family B (evectins) member 2 [Source:MGI Symbol;Acc:MGI:2385825]	5.99717	7.93476	2.58428074142135	2.98818628645352		1.32308
		Ndufb1-ps	NADH:ubiquinone oxidoreductase subunit B1 [Source:MGI Symbol;Acc:MGI:3780865]	27.5774	36.4869	4.78541595000235	5.18930641149776		1.32307
		Tmem181a	transmembrane protein 181A [Source:MGI Symbol;Acc:MGI:1924356]	5.42619	7.17846	2.43994013942201	2.84367469544192		1.32293
		Rab5if	RAB5 interacting factor [Source:MGI Symbol;Acc:MGI:1914638]	19.4272	25.7008	4.2800095207634	4.68374021225769		1.32292
		Ndufv1	NADH:ubiquinone oxidoreductase core subunit V1 [Source:MGI Symbol;Acc:MGI:107851]	54.2696	71.7876	5.76207213253403	6.16566331348955		1.3228
		Usp15	ubiquitin specific peptidase 15 [Source:MGI Symbol;Acc:MGI:101857]	3.68706	4.87674	1.88247058140312	2.2859163120541		1.32266
		Fam13a	family with sequence similarity 13, member A [Source:MGI Symbol;Acc:MGI:1889842]	6.18694	8.18128	2.62922530376946	3.03232628624278		1.32235
		Rpl30-ps10	ribosomal protein L30, pseudogene 10 [Source:MGI Symbol;Acc:MGI:3646270]	43.5469	57.5834	5.44449676309812	5.84758214254276		1.32233
		Mrpl12	mitochondrial ribosomal protein L12 [Source:MGI Symbol;Acc:MGI:1926273]	26.6198	35.1996	4.73442839144031	5.13748890390674		1.32231
		Capn6	calpain 6 [Source:MGI Symbol;Acc:MGI:1100850]	3.13606	4.14617	1.64895345410404	2.05177953417436		1.3221
		Pfkp	phosphofructokinase, platelet [Source:MGI Symbol;Acc:MGI:1891833]	4.17511	5.51955	2.06181429298355	2.46455072412234		1.32201
		Cox5b	cytochrome c oxidase subunit 5B [Source:MGI Symbol;Acc:MGI:88475]	68.6731	90.7517	6.10167265486431	6.50385283247741		1.3215
		Slc13a4	solute carrier family 13 (sodium/sulfate symporters), member 4 [Source:MGI Symbol;Acc:MGI:2442367]	1.14675	1.51526	0.197555516124346	0.599566335106955		1.32135
		Lamtor3	late endosomal/lysosomal adaptor, MAPK and MTOR activator 3 [Source:MGI Symbol;Acc:MGI:1929467]	14.1113	18.6456	3.81878066533699	4.22076627449843		1.32133
		Ppp1r1a	protein phosphatase 1, regulatory inhibitor subunit 1A [Source:MGI Symbol;Acc:MGI:1889595]	24.3467	32.1663	4.60565356610769	5.00747860843731		1.32118
		Atp5e	ATP synthase, H+ transporting, mitochondrial F1 complex, epsilon subunit [Source:MGI Symbol;Acc:MGI:1855697]	40.6007	53.6388	5.3434317682732	5.74520437605872		1.32113
		Nudt5	nudix (nucleoside diphosphate linked moiety X)-type motif 5 [Source:MGI Symbol;Acc:MGI:1858232]	4.8409	6.39536	2.27527431502891	2.67702636096084		1.32111
		AC160637.1	novel transcript	10.5368	13.9198	3.39736615595519	3.79907047694934		1.32107
		Etfb	electron transferring flavoprotein, beta polypeptide [Source:MGI Symbol;Acc:MGI:106098]	10.3754	13.7019	3.37509194258087	3.77630777031637		1.32062
		Adcy5	adenylate cyclase 5 [Source:MGI Symbol;Acc:MGI:99673]	9.25005	12.2146	3.2094607249568	3.61053793335989		1.32049
		Camk1	calcium/calmodulin-dependent protein kinase I [Source:MGI Symbol;Acc:MGI:1098535]	13.5628	17.9095	3.76158821421575	4.16265117484839		1.32048
		Rnf113a1	ring finger protein 113A1 [Source:MGI Symbol;Acc:MGI:1917192]	1.19261	1.57475	0.254127829237165	0.655125875246709		1.32042
		Acot8	acyl-CoA thioesterase 8 [Source:MGI Symbol;Acc:MGI:2158201]	3.6519	4.82204	1.86864599520795	2.26964404121748		1.32042
		Uros	uroporphyrinogen III synthase [Source:MGI Symbol;Acc:MGI:98917]	2.85514	3.76998	1.51356041863884	1.91455846464838		1.32042
		Taf4b	TATA-box binding protein associated factor 4b [Source:MGI Symbol;Acc:MGI:2152345]	0.849816	1.12211	-0.234777536311744	0.166220509697787		1.32042
		Dynll2	dynein light chain LC8-type 2 [Source:MGI Symbol;Acc:MGI:1915347]	61.2641	80.8847	5.93697009063646	6.33779551009149		1.32026
		Fbxl8	F-box and leucine-rich repeat protein 8 [Source:MGI Symbol;Acc:MGI:1354697]	1.8865	2.48983	0.915710034508395	1.31604492489104		1.31981
		Tmem238	transmembrane protein 238 [Source:MGI Symbol;Acc:MGI:1922935]	1.74339	2.30033	0.801894205951628	1.20184340055846		1.31946
		Rchy1	ring finger and CHY zinc finger domain containing 1 [Source:MGI Symbol;Acc:MGI:1915348]	14.4117	19.0142	3.849170087834	4.24900669942615		1.31936
		Lrrc58	leucine rich repeat containing 58 [Source:MGI Symbol;Acc:MGI:2443542]	19.1424	25.252	4.25870193201646	4.65832587612557		1.31916
		Pqlc2	PQ loop repeat containing 2 [Source:MGI Symbol;Acc:MGI:2384837]	3.63397	4.7929	1.8615480324476	2.26089822557565		1.31891
		Fastkd5	FAST kinase domains 5 [Source:MGI Symbol;Acc:MGI:2139469]	1.52871	2.01615	0.612318789379485	1.01160375973844		1.31885
		Sidt2	SID1 transmembrane family, member 2 [Source:MGI Symbol;Acc:MGI:2446134]	40.883	53.9163	5.35342826768837	5.75264985735699		1.3188
		Aoc3	amine oxidase, copper containing 3 [Source:MGI Symbol;Acc:MGI:1306797]	92.0782	121.399	6.52478763257318	6.92361421645055		1.31844
		Slc26a2	solute carrier family 26 (sulfate transporter), member 2 [Source:MGI Symbol;Acc:MGI:892977]	2.61292	3.44471	1.38566461417529	1.78438223399336		1.31834
		Lrg1	leucine-rich alpha-2-glycoprotein 1 [Source:MGI Symbol;Acc:MGI:1924155]	87.8455	115.796	6.4568972588031	6.85544762333881		1.31818
		Apex1	apurinic/apyrimidinic endonuclease 1 [Source:MGI Symbol;Acc:MGI:88042]	8.12367	10.708	3.02213119845003	3.42062238884899		1.31813
		Med29	mediator complex subunit 29 [Source:MGI Symbol;Acc:MGI:1914474]	8.69903	11.4638	3.12085439568393	3.51901714099534		1.31783
		Grtp1	GH regulated TBC protein 1 [Source:MGI Symbol;Acc:MGI:1914040]	2.20941	2.91147	1.14366178182098	1.54174823241062		1.31776
		Pgpep1	pyroglutamyl-peptidase I [Source:MGI Symbol;Acc:MGI:1913772]	6.40574	8.44108	2.67936556525001	3.07742706240949		1.31774
		Ppcs	phosphopantothenoylcysteine synthetase [Source:MGI Symbol;Acc:MGI:1915237]	4.98003	6.56224	2.31615482894069	2.71418809359676		1.31771
		Dlst	dihydrolipoamide S-succinyltransferase (E2 component of 2-oxo-glutarate complex) [Source:MGI Symbol;Acc:MGI:1926170]	14.6238	19.2663	3.87024853532692	4.26800651590241		1.31746
		Nsf	N-ethylmaleimide sensitive fusion protein [Source:MGI Symbol;Acc:MGI:104560]	5.42463	7.14635	2.43952396491356	2.83720660569718		1.31739
		Trappc2l	trafficking protein particle complex 2-like [Source:MGI Symbol;Acc:MGI:1916295]	15.3486	20.216	3.94003693495992	4.33742725156193		1.31712
		Dgkq	diacylglycerol kinase, theta [Source:MGI Symbol;Acc:MGI:102918]	2.72683	3.59152	1.44722236239279	1.84459301289784		1.31711
		Chuk	conserved helix-loop-helix ubiquitous kinase [Source:MGI Symbol;Acc:MGI:99484]	16.458	21.6747	4.04071597069025	4.43793897300841		1.31697
		Clk1	CDC-like kinase 1 [Source:MGI Symbol;Acc:MGI:107403]	10.9984	14.4838	3.45922780980388	3.85636810455617		1.31689
		Nmnat3	nicotinamide nucleotide adenylyltransferase 3 [Source:MGI Symbol;Acc:MGI:1921330]	2.86817	3.7766	1.52012875916325	1.9170892384999		1.31673
		Arc	activity regulated cytoskeletal-associated protein [Source:MGI Symbol;Acc:MGI:88067]	23.5127	30.949	4.55536603179776	4.95181922914573		1.31627
		Ptrh1	peptidyl-tRNA hydrolase 1 homolog [Source:MGI Symbol;Acc:MGI:1913779]	4.47208	5.88594	2.16094724166028	2.55727384794592		1.31615
		Bzw2	basic leucine zipper and W2 domains 2 [Source:MGI Symbol;Acc:MGI:1914162]	4.92566	6.48216	2.30031801033326	2.69647396425995		1.316
		Slc16a6	solute carrier family 16 (monocarboxylic acid transporters), member 6 [Source:MGI Symbol;Acc:MGI:2144585]	0.824421	1.08464	-0.278547277869463	0.117214119773923		1.31564
		Exoc8	exocyst complex component 8 [Source:MGI Symbol;Acc:MGI:2142527]	3.27369	4.30642	1.7109168326949	2.10648758679115		1.31546
		Chml	choroideremia-like [Source:MGI Symbol;Acc:MGI:101913]	1.27978	1.68259	0.355890669078569	0.750687375919792		1.31476
		Garnl3	GTPase activating RANGAP domain-like 3 [Source:MGI Symbol;Acc:MGI:2139309]	1.4973	1.96849	0.582362320861155	0.977089009257806		1.31469
		Tpp1	tripeptidyl peptidase I [Source:MGI Symbol;Acc:MGI:1336194]	32.0975	42.1902	5.00439015887218	5.39883526043747		1.31444
		Rassf7	Ras association (RalGDS/AF-6) domain family (N-terminal) member 7 [Source:MGI Symbol;Acc:MGI:1914235]	1.67932	2.20735	0.747874103832501	1.14231277740699		1.31443
		Slc25a47	solute carrier family 25, member 47 [Source:MGI Symbol;Acc:MGI:2144766]	1.21181	1.59284	0.277161422224545	0.671600095799028		1.31443
		Dolk	dolichol kinase [Source:MGI Symbol;Acc:MGI:2677836]	16.3881	21.5396	4.03457565887506	4.42892162915372		1.31435
		Gphn	gephyrin [Source:MGI Symbol;Acc:MGI:109602]	8.29465	10.9004	3.05218194046092	3.44631221773073		1.31415
		Coq10a	coenzyme Q10A [Source:MGI Symbol;Acc:MGI:2684847]	8.36706	10.9938	3.06472159231643	3.45861576860529		1.31394
		Fam217b	family with sequence similarity 217, member B [Source:MGI Symbol;Acc:MGI:1918782]	1.49728	1.96701	0.582343353708472	0.976001390371486		1.31372
		Tubb4b	tubulin, beta 4B class IVB [Source:MGI Symbol;Acc:MGI:1915472]	106.123	139.394	6.72959852156945	7.12302709645333		1.31351
		Cd151	CD151 antigen [Source:MGI Symbol;Acc:MGI:1096360]	45.976	60.3827	5.52280931221489	5.9160638542477		1.31335
		Gns	glucosamine (N-acetyl)-6-sulfatase [Source:MGI Symbol;Acc:MGI:1922862]	36.3329	47.7044	5.18320400010957	5.57605163941088		1.31298
		Acaca	acetyl-Coenzyme A carboxylase alpha [Source:MGI Symbol;Acc:MGI:108451]	13.3538	17.5296	3.73918161602449	4.13172181564313		1.3127
		Snx7	sorting nexin 7 [Source:MGI Symbol;Acc:MGI:1923811]	6.1788	8.10692	2.62732729142306	3.01915475154101		1.31205
		Osbpl5	oxysterol binding protein-like 5 [Source:MGI Symbol;Acc:MGI:1930265]	8.86714	11.6329	3.14846905955113	3.54014256576445		1.31191
		Pde3b	phosphodiesterase 3B, cGMP-inhibited [Source:MGI Symbol;Acc:MGI:1333863]	13.0653	17.1363	3.70767213979932	4.09898473179609		1.31159
		Decr1	2,4-dienoyl CoA reductase 1, mitochondrial [Source:MGI Symbol;Acc:MGI:1914710]	20.7411	27.1989	4.3744180089724	4.76547578400222		1.31135
		Plekhg6	pleckstrin homology domain containing, family G (with RhoGef domain) member 6 [Source:MGI Symbol;Acc:MGI:2682298]	3.13024	4.10477	1.6462728155079	2.0373026924262		1.31133
		Mylip	myosin regulatory light chain interacting protein [Source:MGI Symbol;Acc:MGI:2388271]	9.65461	12.6588	3.27121761715226	3.66206770778571		1.31117
		Xylb	xylulokinase homolog (H. influenzae) [Source:MGI Symbol;Acc:MGI:2142985]	1.52038	1.99347	0.604429402282381	0.995279492915826		1.31117
		Apoc1	apolipoprotein C-I [Source:MGI Symbol;Acc:MGI:88053]	113.157	148.36	6.822177101373	7.21295367626112		1.3111
		Abca1	ATP-binding cassette, sub-family A (ABC1), member 1 [Source:MGI Symbol;Acc:MGI:99607]	24.8729	32.6102	4.63650394041305	5.02725078013		1.31107
		Chrnb1	cholinergic receptor, nicotinic, beta polypeptide 1 (muscle) [Source:MGI Symbol;Acc:MGI:87890]	1.10646	1.45053	0.145951036600299	0.536580109226298		1.31096
		Spef1	sperm flagellar 1 [Source:MGI Symbol;Acc:MGI:3513546]	3.8442	5.03916	1.94268501999718	2.33318341964261		1.31085
		Ddb2	damage specific DNA binding protein 2 [Source:MGI Symbol;Acc:MGI:1355314]	4.41409	5.78534	2.14211477060326	2.5324010381805		1.31065
		Vcpkmt	valosin containing protein lysine (K) methyltransferase [Source:MGI Symbol;Acc:MGI:2684917]	5.68089	7.44256	2.50611605144636	2.89579878422806		1.31011
		Rtn2	reticulon 2 (Z-band associated protein) [Source:MGI Symbol;Acc:MGI:107612]	1.60331	2.10024	0.681054233007331	1.07055664017904		1.30994
		Cebpa	CCAAT/enhancer binding protein (C/EBP), alpha [Source:MGI Symbol;Acc:MGI:99480]	138.818	181.834	7.11705551709699	7.50647741448655		1.30987
		Plekhf2	pleckstrin homology domain containing, family F (with FYVE domain) member 2 [Source:MGI Symbol;Acc:MGI:1919051]	6.41213	8.397	2.68080366094159	3.069874058815		1.30955
		Mtm1	X-linked myotubular myopathy gene 1 [Source:MGI Symbol;Acc:MGI:1099452]	1.83381	2.40136	0.874842005599836	1.26385025450643		1.30949
		Ap1s2	adaptor-related protein complex 1, sigma 2 subunit [Source:MGI Symbol;Acc:MGI:1889383]	4.93533	6.46096	2.30314784324022	2.69174828411753		1.30912
		Piezo1	piezo-type mechanosensitive ion channel component 1 [Source:MGI Symbol;Acc:MGI:3603204]	17.6467	23.0927	4.14132535145135	4.529362715547		1.30861
		Neurl1b	neuralized E3 ubiquitin protein ligase 1B [Source:MGI Symbol;Acc:MGI:3643092]	0.995263	1.30238	-0.00684985007013343	0.381148966511184		1.30858
		Ndufs8	NADH:ubiquinone oxidoreductase core subunit S8 [Source:MGI Symbol;Acc:MGI:2385079]	53.7383	70.3097	5.74787863444744	6.13565186203503		1.30837
		Gstm1	glutathione S-transferase, mu 1 [Source:MGI Symbol;Acc:MGI:95860]	119.181	155.917	6.89700700428732	7.28463830474375		1.30824
		Slc25a11	solute carrier family 25 (mitochondrial carrier oxoglutarate carrier), member 11 [Source:MGI Symbol;Acc:MGI:1915113]	39.5189	51.6683	5.30447181236232	5.69120874940959		1.30743
		Prkaa2	protein kinase, AMP-activated, alpha 2 catalytic subunit [Source:MGI Symbol;Acc:MGI:1336173]	1.47888	1.93342	0.564508828909749	0.951151581942217		1.30735
		Slc46a3	solute carrier family 46, member 3 [Source:MGI Symbol;Acc:MGI:1918956]	4.88958	6.39069	2.28971165480039	2.67597135997132		1.307
		Elof1	ELF1 homolog, elongation factor 1 [Source:MGI Symbol;Acc:MGI:1913376]	29.0342	37.9428	4.85968316563607	5.24575360284465		1.30683
		Aldh6a1	aldehyde dehydrogenase family 6, subfamily A1 [Source:MGI Symbol;Acc:MGI:1915077]	26.5992	34.7542	4.73331034690327	5.11911511418439		1.30659
		Dhrs1	dehydrogenase/reductase (SDR family) member 1 [Source:MGI Symbol;Acc:MGI:1196314]	9.27987	12.1242	3.21410490585966	3.59982308483207		1.30651
		Gk5	glycerol kinase 5 (putative) [Source:MGI Symbol;Acc:MGI:2443336]	1.70364	2.22514	0.768618103749803	1.15389677803882		1.30611
		1810037I17Rik	RIKEN cDNA 1810037I17 gene [Source:MGI Symbol;Acc:MGI:1914954]	57.8397	75.5427	5.85398938380664	6.23922011395785		1.30607
		Acat2	acetyl-Coenzyme A acetyltransferase 2 [Source:MGI Symbol;Acc:MGI:87871]	27.4055	35.7704	4.77639227557359	5.16069403271081		1.30523
		Prkx	protein kinase, X-linked [Source:MGI Symbol;Acc:MGI:1309999]	3.18489	4.15606	1.67124203942655	2.05521567152632		1.30493
		Glud1	glutamate dehydrogenase 1 [Source:MGI Symbol;Acc:MGI:95753]	31.4995	41.1003	4.97725777885392	5.36107628653943		1.30479
		A4galt	alpha 1,4-galactosyltransferase [Source:MGI Symbol;Acc:MGI:3512453]	4.94299	6.44652	2.3053853335498	2.68851986962887		1.30417
		Prkaca	protein kinase, cAMP dependent, catalytic, alpha [Source:MGI Symbol;Acc:MGI:97592]	74.6168	97.2928	6.22142767819028	6.60426115994884		1.3039
		Ric8b	RIC8 guanine nucleotide exchange factor B [Source:MGI Symbol;Acc:MGI:2682307]	8.35522	10.8909	3.06267850719422	3.44504536477155		1.30348
		Mospd2	motile sperm domain containing 2 [Source:MGI Symbol;Acc:MGI:1924013]	3.55335	4.63138	1.82917831424709	2.21144163170772		1.30339
		5430430B14Rik	RIKEN cDNA 5430430B14 gene [Source:MGI Symbol;Acc:MGI:1918674]	4.76048	6.20313	2.25110651437258	2.63299573743441		1.30305
		Galns	galactosamine (N-acetyl)-6-sulfate sulfatase [Source:MGI Symbol;Acc:MGI:1355303]	11.9768	15.6027	3.58216652490225	3.96372420825427		1.30275
		Appl2	adaptor protein, phosphotyrosine interaction, PH domain and leucine zipper containing 2 [Source:MGI Symbol;Acc:MGI:2384914]	15.0049	19.5457	3.90736480261985	4.28878247965986		1.30262
		Vwa8	von Willebrand factor A domain containing 8 [Source:MGI Symbol;Acc:MGI:1919008]	3.30512	4.30472	1.72470140397068	2.10591882490587		1.30244
		Cgrrf1	cell growth regulator with ring finger domain 1 [Source:MGI Symbol;Acc:MGI:1916368]	5.56377	7.24568	2.47606193805193	2.85712064181105		1.3023
		Adhfe1	alcohol dehydrogenase, iron containing, 1 [Source:MGI Symbol;Acc:MGI:1923437]	16.8854	21.9883	4.07770683167395	4.45866164892371		1.3022
		Ndufa7	NADH:ubiquinone oxidoreductase subunit A7 [Source:MGI Symbol;Acc:MGI:1913666]	52.8206	68.7476	5.72302753790871	6.10323732369605		1.30153
		Rab11fip1	RAB11 family interacting protein 1 (class I) [Source:MGI Symbol;Acc:MGI:1923017]	1.2803	1.66624	0.356479884949893	0.736592546034008		1.30144
		Lmtk2	lemur tyrosine kinase 2 [Source:MGI Symbol;Acc:MGI:3036247]	5.03326	6.5496	2.33149385261589	2.71140660421629		1.30126
		Zfp697	zinc finger protein 697 [Source:MGI Symbol;Acc:MGI:2139736]	0.94465	1.22901	-0.0821484114124061	0.297496070196263		1.30102
		Lrba	LPS-responsive beige-like anchor [Source:MGI Symbol;Acc:MGI:1933162]	1.63036	2.12099	0.70518978760859	1.08473941435409		1.30094
		Pfkfb2	6-phosphofructo-2-kinase/fructose-2,6-biphosphatase 2 [Source:MGI Symbol;Acc:MGI:107815]	1.44771	1.88338	0.53377239434923	0.913322021094725		1.30094
		Rnf24	ring finger protein 24 [Source:MGI Symbol;Acc:MGI:1261771]	6.67411	8.68131	2.73857549651408	3.11791271353139		1.30074
		Ndufs5	NADH:ubiquinone oxidoreductase core subunit S5 [Source:MGI Symbol;Acc:MGI:1890889]	78.4234	101.965	6.29321316090105	6.67192687624914		1.30018
		Trappc6b	trafficking protein particle complex 6B [Source:MGI Symbol;Acc:MGI:1925482]	15.3876	20.0036	3.94369788777477	4.3221912009731		1.29998
		Slc35d1	solute carrier family 35 (UDP-glucuronic acid/UDP-N-acetylgalactosamine dual transporter), member D1 [Source:MGI Symbol;Acc:MGI:2140361]	1.92241	2.4983	0.942914925451582	1.32094839109791		1.29957
		Atp10d	ATPase, class V, type 10D [Source:MGI Symbol;Acc:MGI:2450125]	1.71727	2.23163	0.780120043186649	1.15810058046314		1.29952
		Serpinb8	serine (or cysteine) peptidase inhibitor, clade B, member 8 [Source:MGI Symbol;Acc:MGI:894657]	1.92245	2.49778	0.942945976261442	1.32064408441225		1.29927
		Hotairm1	Hoxa transcript antisense RNA, myeloid-specific 1 [Source:MGI Symbol;Acc:MGI:3705155]	3.07366	3.99277	1.61995963576049	1.99738921063162		1.29903
		Agl	amylo-1,6-glucosidase, 4-alpha-glucanotransferase [Source:MGI Symbol;Acc:MGI:1924809]	3.94832	5.1288	1.9812372012109	2.35862206284216		1.29899
		Rad51d	RAD51 paralog D [Source:MGI Symbol;Acc:MGI:1261809]	4.97971	6.46577	2.31606125819382	2.69282140006102		1.29842
		Slco2a1	solute carrier organic anion transporter family, member 2a1 [Source:MGI Symbol;Acc:MGI:1346021]	4.13072	5.36312	2.04639455991858	2.42307175143974		1.29835
		Coq5	coenzyme Q5 methyltransferase [Source:MGI Symbol;Acc:MGI:1098643]	10.7109	13.9057	3.42100847508283	3.79759982753768		1.29827
		Haus7	HAUS augmin-like complex, subunit 7 [Source:MGI Symbol;Acc:MGI:1920988]	21.5032	27.9162	4.4264809170011	4.80302955451938		1.29823
		Acsl5	acyl-CoA synthetase long-chain family member 5 [Source:MGI Symbol;Acc:MGI:1919129]	13.0863	16.9889	3.70998820086985	4.08652296047761		1.29822
		Cp	ceruloplasmin [Source:MGI Symbol;Acc:MGI:88476]	17.8395	23.1592	4.15700116136165	4.53351652217185		1.2982
		Coa6	cytochrome c oxidase assembly factor 6 [Source:MGI Symbol;Acc:MGI:1915142]	14.2147	18.4503	3.82931053539929	4.2055739190818		1.29798
		Orai2	ORAI calcium release-activated calcium modulator 2 [Source:MGI Symbol;Acc:MGI:2443195]	2.38094	3.08997	1.25153306183164	1.62759320609128		1.29779
		Il18	interleukin 18 [Source:MGI Symbol;Acc:MGI:107936]	1.75424	2.27664	0.8108480210086	1.18690816526823		1.29779
		Tapbp	TAP binding protein [Source:MGI Symbol;Acc:MGI:1201689]	110.03	142.794	6.78175058921432	7.15778692878559		1.29777
		Rnf13	ring finger protein 13 [Source:MGI Symbol;Acc:MGI:1346341]	8.21654	10.6626	3.03853170123072	3.41448697369712		1.2977
		Kctd9	potassium channel tetramerisation domain containing 9 [Source:MGI Symbol;Acc:MGI:2145579]	3.86001	5.00908	1.94860469168751	2.32454702164461		1.29769
		Specc1	sperm antigen with calponin homology and coiled-coil domains 1 [Source:MGI Symbol;Acc:MGI:2442356]	2.88175	3.73926	1.52694624461548	1.90275403269526		1.29757
		Ecsit	ECSIT signalling integrator [Source:MGI Symbol;Acc:MGI:1349469]	8.45852	10.9735	3.08040532792156	3.45595302410956		1.29733
		Ccnyl1	cyclin Y-like 1 [Source:MGI Symbol;Acc:MGI:2138614]	14.5519	18.8775	3.86313688491546	4.23859610296449		1.29725
		Otud6b	OTU domain containing 6B [Source:MGI Symbol;Acc:MGI:1919451]	14.3833	18.6579	3.84632044385709	4.22171590483342		1.2972
		Ehhadh	enoyl-Coenzyme A, hydratase/3-hydroxyacyl Coenzyme A dehydrogenase [Source:MGI Symbol;Acc:MGI:1277964]	6.61517	8.58057	2.72577910428085	3.10107293480799		1.2971
		Arl6ip1	ADP-ribosylation factor-like 6 interacting protein 1 [Source:MGI Symbol;Acc:MGI:1858943]	59.6356	77.3531	5.89810073192342	6.27338787229597		1.2971
		Fth1	ferritin heavy polypeptide 1 [Source:MGI Symbol;Acc:MGI:95588]	1481.68	1921.41	10.5330139041868	10.9079466694569		1.29678
		Ptprk	protein tyrosine phosphatase, receptor type, K [Source:MGI Symbol;Acc:MGI:103310]	1.73785	2.25333	0.797302839767245	1.17205788374581		1.29662
		Pon2	paraoxonase 2 [Source:MGI Symbol;Acc:MGI:106687]	5.54093	7.18383	2.47012739197592	2.84475384149293		1.2965
		Ppp6c	protein phosphatase 6, catalytic subunit [Source:MGI Symbol;Acc:MGI:1915107]	12.17	15.7776	3.60526275522627	3.97980570192664		1.29643
		Pacs2	phosphofurin acidic cluster sorting protein 2 [Source:MGI Symbol;Acc:MGI:1924399]	8.22728	10.6584	3.04041584203675	3.41391994845364		1.2955
		Nmb	neuromedin B [Source:MGI Symbol;Acc:MGI:1915289]	3.1636	4.09836	1.66156802698795	2.03504501023358		1.29547
		Aoc2	amine oxidase, copper containing 2 (retina-specific) [Source:MGI Symbol;Acc:MGI:2668431]	4.31318	5.5854	2.10875343297736	2.48166186644583		1.29496
		Focad	focadhesin [Source:MGI Symbol;Acc:MGI:2676921]	2.46555	3.19256	1.30190827348906	1.67471439178846		1.29487
		Vps33a	VPS33A CORVET/HOPS core subunit [Source:MGI Symbol;Acc:MGI:1924823]	11.7903	15.2662	3.55953362464088	3.93226522164369		1.2948
		Vac14	Vac14 homolog (S. cerevisiae) [Source:MGI Symbol;Acc:MGI:2157980]	9.93335	12.8585	3.31228008103936	3.68465190509042		1.29448
		Trpc1	transient receptor potential cation channel, subfamily C, member 1 [Source:MGI Symbol;Acc:MGI:109528]	1.1407	1.47652	0.189916804476787	0.562202110825793		1.2944
		Particl	promoter of Mat2a antisense radiation induced circulating long non-coding RNA [Source:MGI Symbol;Acc:MGI:1925358]	2.05695	2.66203	1.04050972776488	1.41252870680265		1.29416
		Rilpl2	Rab interacting lysosomal protein-like 2 [Source:MGI Symbol;Acc:MGI:1933112]	6.7187	8.69426	2.74818235173867	3.12006255004997		1.29404
		Sap18	Sin3-associated polypeptide 18 [Source:MGI Symbol;Acc:MGI:1277978]	10.9627	14.1859	3.45453409846214	3.82638939992752		1.29402
		Uxt	ubiquitously expressed prefoldin like chaperone [Source:MGI Symbol;Acc:MGI:1277988]	4.20039	5.43465	2.07052323825221	2.44218779030358		1.29384
		Aifm1	apoptosis-inducing factor, mitochondrion-associated 1 [Source:MGI Symbol;Acc:MGI:1349419]	14.6658	18.975	3.87438159018391	4.24602678174894		1.29383
		Atpaf1	ATP synthase mitochondrial F1 complex assembly factor 1 [Source:MGI Symbol;Acc:MGI:2180560]	2.99069	3.86892	1.58047836060891	1.95193213100443		1.29366
		Mospd1	motile sperm domain containing 1 [Source:MGI Symbol;Acc:MGI:1917630]	11.1369	14.404	3.47727328020146	3.84839890077933		1.29336
		Nprl3	nitrogen permease regulator-like 3 [Source:MGI Symbol;Acc:MGI:109258]	3.73695	4.83261	1.90186256936062	2.27280338151397		1.2932
		Mical3	microtubule associated monooxygenase, calponin and LIM domain containing 3 [Source:MGI Symbol;Acc:MGI:2442733]	3.39888	4.39522	1.76505754489465	2.13593446428491		1.29314
		Sod3	superoxide dismutase 3, extracellular [Source:MGI Symbol;Acc:MGI:103181]	14.4686	18.7092	3.8548550028702	4.22567806343346		1.29309
		Vps29	VPS29 retromer complex component [Source:MGI Symbol;Acc:MGI:1928344]	12.2132	15.7903	3.61037521651976	3.98096383723896		1.29288
		Gpr155	G protein-coupled receptor 155 [Source:MGI Symbol;Acc:MGI:1915776]	1.45005	1.87431	0.536103360454061	0.906357883032482		1.29258
		C2cd2l	C2 calcium-dependent domain containing 2-like [Source:MGI Symbol;Acc:MGI:1919014]	3.359	4.34166	1.7480335828507	2.1182468189226		1.29254
		Zcchc4	zinc finger, CCHC domain containing 4 [Source:MGI Symbol;Acc:MGI:1926046]	1.8632	2.40807	0.897780435969478	1.26787550068194		1.29244
		Zfp467	zinc finger protein 467 [Source:MGI Symbol;Acc:MGI:1916160]	1.19291	1.54176	0.254480407265234	0.624575471977691		1.29244
		Ndufaf6	NADH:ubiquinone oxidoreductase complex assembly factor 6 [Source:MGI Symbol;Acc:MGI:1924197]	4.29894	5.55555	2.10397964171649	2.47392925146679		1.29231
		S100a11	S100 calcium binding protein A11 [Source:MGI Symbol;Acc:MGI:1338798]	353.367	456.629	8.46502454115384	8.83488010258765		1.29222
		Nudt9	nudix (nucleoside diphosphate linked moiety X)-type motif 9 [Source:MGI Symbol;Acc:MGI:1921417]	17.2931	22.343	4.11212047103124	4.48174875592609		1.29202
		Osbpl1a	oxysterol binding protein-like 1A [Source:MGI Symbol;Acc:MGI:1927551]	7.8769	10.1693	2.97762729191104	3.34614328396599		1.29102
		Itm2b	integral membrane protein 2B [Source:MGI Symbol;Acc:MGI:1309517]	248.17	320.356	7.95518515884933	8.32353087562899		1.29087
		2021-03-02	mitochondrial amidoxime reducing component 2 [Source:MGI Symbol;Acc:MGI:1914497]	12.1456	15.6614	3.60235734212937	3.969139672801		1.28947
		6330562C20Rik	RIKEN cDNA 6330562C20 gene [Source:MGI Symbol;Acc:MGI:1923443]	1.0437	1.34582	0.0617039500340014	0.428486280705625		1.28947
		Rcbtb2	regulator of chromosome condensation (RCC1) and BTB (POZ) domain containing protein 2 [Source:MGI Symbol;Acc:MGI:1917200]	4.7958	6.18405	2.26177030050089	2.62855263117252		1.28947
		Nqo1	NAD(P)H dehydrogenase, quinone 1 [Source:MGI Symbol;Acc:MGI:103187]	7.36328	9.49475	2.88034805771774	3.24713038838936		1.28947
		Sdcbp	syndecan binding protein [Source:MGI Symbol;Acc:MGI:1337026]	31.1657	40.1873	4.96188651924022	5.32866884991184		1.28947
		Micu3	mitochondrial calcium uptake family, member 3 [Source:MGI Symbol;Acc:MGI:1925756]	1.51712	1.95628	0.601334145676185	0.968116476347806		1.28947
		Akirin1	akirin 1 [Source:MGI Symbol;Acc:MGI:1915300]	13.7993	17.7939	3.78652502340844	4.15330735408005		1.28947
		Rep15	RAB15 effector protein [Source:MGI Symbol;Acc:MGI:1913782]	0.842494	1.08637	-0.247261838059356	0.11952049261226		1.28947
		Katnal2	katanin p60 subunit A-like 2 [Source:MGI Symbol;Acc:MGI:1924234]	0.861995	1.11152	-0.214248388325974	0.152533942345641		1.28947
		Rab31	RAB31, member RAS oncogene family [Source:MGI Symbol;Acc:MGI:1914603]	17.7798	22.9186	4.15216386566825	4.51844948604373		1.28903
		Angpt1	angiopoietin 1 [Source:MGI Symbol;Acc:MGI:108448]	5.7502	7.41184	2.52361289541011	2.88983266220605		1.28897
		Mob1b	MOB kinase activator 1B [Source:MGI Symbol;Acc:MGI:1915723]	5.04915	6.50574	2.33604025155689	2.70171324342654		1.28848
		Esyt1	extended synaptotagmin-like protein 1 [Source:MGI Symbol;Acc:MGI:1344426]	24.7035	31.8276	4.6266448653391	4.99220763385261		1.28838
		Ncoa4	nuclear receptor coactivator 4 [Source:MGI Symbol;Acc:MGI:1350932]	4.08056	5.25696	2.02876814528424	2.39422831758543		1.28829
		Rnh1	ribonuclease/angiogenin inhibitor 1 [Source:MGI Symbol;Acc:MGI:1195456]	42.4863	54.7327	5.4089245501265	5.77433150276186		1.28824
		Lcorl	ligand dependent nuclear receptor corepressor-like [Source:MGI Symbol;Acc:MGI:2651932]	1.23152	1.58642	0.300445418504452	0.665777075307349		1.28818
		Slc12a7	solute carrier family 12, member 7 [Source:MGI Symbol;Acc:MGI:1342283]	2.83678	3.6532	1.50425183616227	1.86915931921346		1.2878
		Limk2	LIM motif-containing protein kinase 2 [Source:MGI Symbol;Acc:MGI:1197517]	7.48057	9.6312	2.9031481247313	3.26771490077109		1.28749
		Arrdc3	arrestin domain containing 3 [Source:MGI Symbol;Acc:MGI:2145242]	16.0708	20.6892	4.00636802279774	4.37080804394724		1.28738
		Scarb1	scavenger receptor class B, member 1 [Source:MGI Symbol;Acc:MGI:893578]	27.0642	34.8366	4.75831119718522	5.12253003808827		1.28718
		Zfp438	zinc finger protein 438 [Source:MGI Symbol;Acc:MGI:2444919]	1.909	2.45692	0.932817771374144	1.29684949102973		1.28702
		Vps45	vacuolar protein sorting 45 [Source:MGI Symbol;Acc:MGI:891965]	6.08132	7.82663	2.60438548261965	2.9683907286207		1.28699
		Ddr1	discoidin domain receptor family, member 1 [Source:MGI Symbol;Acc:MGI:99216]	15.8628	20.4105	3.9875721449072	4.35123898299488		1.28669
		Mindy3	MINDY lysine 48 deubiquitinase 3 [Source:MGI Symbol;Acc:MGI:1914210]	4.27327	5.49832	2.09534180512075	2.45899124630741		1.28668
		Trap1	TNF receptor-associated protein 1 [Source:MGI Symbol;Acc:MGI:1915265]	39.0463	50.2205	5.28711401365288	5.65020529789906		1.28618
		Sbsn	suprabasin [Source:MGI Symbol;Acc:MGI:2446326]	1.23928	1.59387	0.309501588895074	0.672531784705588		1.28612
		Zfp189	zinc finger protein 189 [Source:MGI Symbol;Acc:MGI:2444707]	1.3392	1.72186	0.421375490851636	0.783970024559825		1.28574
		Ctns	cystinosis, nephropathic [Source:MGI Symbol;Acc:MGI:1932872]	8.10363	10.4184	3.01856850857718	3.38105618785871		1.28564
		Rnft2	ring finger protein, transmembrane 2 [Source:MGI Symbol;Acc:MGI:2442859]	1.95067	2.50726	0.963968172891886	1.32611409344279		1.28534
		Col4a3bp	collagen, type IV, alpha 3 (Goodpasture antigen) binding protein [Source:MGI Symbol;Acc:MGI:1915268]	5.50416	7.07372	2.46052300176529	2.82246968641643		1.28516
		Vps26a	VPS26 retromer complex component A [Source:MGI Symbol;Acc:MGI:1353654]	36.5152	46.9275	5.1904247684757	5.55236312691601		1.28515
		Acad10	acyl-Coenzyme A dehydrogenase family, member 10 [Source:MGI Symbol;Acc:MGI:1919235]	4.62473	5.94115	2.20936804151284	2.57074138631585		1.28465
		Clpx	caseinolytic mitochondrial matrix peptidase chaperone subunit [Source:MGI Symbol;Acc:MGI:1346017]	17.8334	22.9096	4.15651236676063	4.51788120124588		1.28464
		Immp1l	IMP1 inner mitochondrial membrane peptidase-like (S. cerevisiae) [Source:MGI Symbol;Acc:MGI:1913791]	19.1828	24.6412	4.26174415395835	4.62300243815833		1.28455
		Mrpl39	mitochondrial ribosomal protein L39 [Source:MGI Symbol;Acc:MGI:1351620]	12.5991	16.1808	3.65524598906989	4.01621419007366		1.28429
		Fbxo9	f-box protein 9 [Source:MGI Symbol;Acc:MGI:1918788]	11.9017	15.2839	3.57309403588946	3.93393840170175		1.28418
		A230083G16Rik	RIKEN cDNA A230083G16 gene [Source:MGI Symbol;Acc:MGI:3045289]	2.64927	3.40097	1.40559217713302	1.76594823864521		1.28374
		Pdha1	pyruvate dehydrogenase E1 alpha 1 [Source:MGI Symbol;Acc:MGI:97532]	40.2024	51.5941	5.32920985749743	5.68913531309347		1.28336
		B2m	beta-2 microglobulin [Source:MGI Symbol;Acc:MGI:88127]	3091.21	3966.69	11.5939575874434	11.9537193051007		1.28321
		Chchd3	coiled-coil-helix-coiled-coil-helix domain containing 3 [Source:MGI Symbol;Acc:MGI:1913325]	23.558	30.2272	4.55814517772645	4.91777628340009		1.2831
		Klhl15	kelch-like 15 [Source:MGI Symbol;Acc:MGI:1923400]	0.934346	1.19864	-0.0979716231551637	0.261393235953972		1.28286
		Brd2	bromodomain containing 2 [Source:MGI Symbol;Acc:MGI:99495]	57.0934	73.23	5.83525107665797	6.19436347287141		1.28264
		Hoxb8	homeobox B8 [Source:MGI Symbol;Acc:MGI:96189]	2.4577	3.15201	1.29730894781536	1.65627177402768		1.2825
		Crot	carnitine O-octanoyltransferase [Source:MGI Symbol;Acc:MGI:1921364]	7.74196	9.92789	2.95269828604887	3.31148782596696		1.28235
		Mum1l1	melanoma associated antigen (mutated) 1-like 1 [Source:MGI Symbol;Acc:MGI:2445062]	2.12526	2.72499	1.08764216095554	1.44625056018146		1.28219
		Atp6v0c	ATPase, H+ transporting, lysosomal V0 subunit C [Source:MGI Symbol;Acc:MGI:88116]	24.4991	31.4087	4.61465731411266	4.97309033830261		1.28203
		Cog6	component of oligomeric golgi complex 6 [Source:MGI Symbol;Acc:MGI:1914792]	7.70919	9.88313	2.94657988094432	3.30496800457001		1.28199
		Mrpl42	mitochondrial ribosomal protein L42 [Source:MGI Symbol;Acc:MGI:1333774]	12.6763	16.2477	3.66406260641465	4.02216269398647		1.28174
		Nap1l5	nucleosome assembly protein 1-like 5 [Source:MGI Symbol;Acc:MGI:1923555]	1.04409	1.33817	0.0622515069189534	0.420263627962833		1.28166
		Micall2	MICAL-like 2 [Source:MGI Symbol;Acc:MGI:2444818]	11.9107	15.2641	3.57418589342323	3.93207323004972		1.28155
		Cdc34	cell division cycle 34 [Source:MGI Symbol;Acc:MGI:102657]	45.9838	58.9217	5.52305529787183	5.8807265778437		1.28136
		Mrps26	mitochondrial ribosomal protein S26 [Source:MGI Symbol;Acc:MGI:1333830]	8.3538	10.7029	3.06243206573617	3.41993658281979		1.28121
		Sfxn5	sideroflexin 5 [Source:MGI Symbol;Acc:MGI:2137681]	1.47749	1.89269	0.563148714369636	0.920439596063962		1.28102
		AC130815.2	novel transcript	1.87593	2.40273	0.907606519587171	1.26467369542558		1.28082
		Pet100	PET100 homolog [Source:MGI Symbol;Acc:MGI:3615306]	4.86189	6.22721	2.28151782726868	2.63858500310709		1.28082
		Psrc1	proline/serine-rich coiled-coil 1 [Source:MGI Symbol;Acc:MGI:1913099]	13.4237	17.1932	3.7467080938791	4.1037651942927		1.28081
		Tmem243	transmembrane protein 243, mitochondrial [Source:MGI Symbol;Acc:MGI:3606159]	1.51805	1.94429	0.602222244272009	0.959245608481297		1.28078
		Atp6v1g1	ATPase, H+ transporting, lysosomal V1 subunit G1 [Source:MGI Symbol;Acc:MGI:1913540]	89.2361	114.272	6.47955497825603	6.83633013557227		1.28056
		Psmb9	proteasome (prosome, macropain) subunit, beta type 9 (large multifunctional peptidase 2) [Source:MGI Symbol;Acc:MGI:1346526]	27.5051	35.2163	4.78162727420364	5.13816994382052		1.28035
		Dixdc1	DIX domain containing 1 [Source:MGI Symbol;Acc:MGI:2679721]	2.30539	2.95161	1.20500966180219	1.5615027330823		1.28031
		Tmem220	transmembrane protein 220 [Source:MGI Symbol;Acc:MGI:2443691]	1.88766	2.41606	0.916599590790699	1.27265551486927		1.27992
		Rab32	RAB32, member RAS oncogene family [Source:MGI Symbol;Acc:MGI:1915094]	9.32885	11.9392	3.22169864152504	3.57763941254924		1.27982
		Atp6v0e	ATPase, H+ transporting, lysosomal V0 subunit E [Source:MGI Symbol;Acc:MGI:1328318]	23.2763	29.788	4.54078684895917	4.89666070130341		1.27976
		Ttll3	tubulin tyrosine ligase-like family, member 3 [Source:MGI Symbol;Acc:MGI:2141418]	2.45361	3.13999	1.29490654354367	1.65075931405703		1.27974
		AI838599	expressed sequence AI838599 [Source:MGI Symbol;Acc:MGI:3510989]	1.08628	1.39009	0.119392112876197	0.475175444598568		1.27968
		Map2k3os	mitogen-activated protein kinase kinase 3, opposite strand [Source:MGI Symbol;Acc:MGI:1344334]	1.1298	1.44519	0.176063232457365	0.531257588853781		1.27916
		Mab21l3	mab-21-like 3 (C. elegans) [Source:MGI Symbol;Acc:MGI:2446273]	0.808071	1.03365	-0.307446604009976	0.0477477523864332		1.27916
		Qdpr	quinoid dihydropteridine reductase [Source:MGI Symbol;Acc:MGI:97836]	26.1041	33.3913	4.70620549658124	5.06139985297765		1.27916
		2310061I04Rik	RIKEN cDNA 2310061I04 gene [Source:MGI Symbol;Acc:MGI:1916912]	7.0572	9.02527	2.81909492611483	3.17397049010228		1.27888
		Isca1	iron-sulfur cluster assembly 1 [Source:MGI Symbol;Acc:MGI:1916296]	8.30346	10.6169	3.05371190974586	3.40829378681196		1.27861
		Arsb	arylsulfatase B [Source:MGI Symbol;Acc:MGI:88075]	9.52889	12.1826	3.25230807855502	3.6067470477801		1.27849
		Lrrc27	leucine rich repeat containing 27 [Source:MGI Symbol;Acc:MGI:1923862]	4.70014	6.00693	2.23270397195646	2.58662709131422		1.27803
		Gss	glutathione synthetase [Source:MGI Symbol;Acc:MGI:95852]	5.74057	7.33617	2.52119321767097	2.87502755978776		1.27795
		P2rx5	purinergic receptor P2X, ligand-gated ion channel, 5 [Source:MGI Symbol;Acc:MGI:2137026]	2.1437	2.73911	1.10010200600359	1.45370894792747		1.27775
		Coasy	Coenzyme A synthase [Source:MGI Symbol;Acc:MGI:1918993]	14.2448	18.2004	3.83236525058164	4.18589655775541		1.27768
		Rab27a	RAB27A, member RAS oncogene family [Source:MGI Symbol;Acc:MGI:1861441]	0.947561	1.21022	-0.0777088090416614	0.275267722104929		1.27719
		Scrn3	secernin 3 [Source:MGI Symbol;Acc:MGI:1921866]	4.27725	5.46228	2.09668461853019	2.44950395054387		1.27705
		Asap2	ArfGAP with SH3 domain, ankyrin repeat and PH domain 2 [Source:MGI Symbol;Acc:MGI:2685438]	2.78221	3.55301	1.47623366061308	1.82904304873209		1.27705
		Ndufa3	NADH:ubiquinone oxidoreductase subunit A3 [Source:MGI Symbol;Acc:MGI:1913341]	49.2088	62.8351	5.62084490614131	5.9734995436609		1.27691
		Ndufa13	NADH:ubiquinone oxidoreductase subunit A13 [Source:MGI Symbol;Acc:MGI:1914434]	66.6907	85.154	6.05941368548977	6.41200213457863		1.27685
		Acsf3	acyl-CoA synthetase family member 3 [Source:MGI Symbol;Acc:MGI:2182591]	5.04485	6.44095	2.33481006854534	2.6872727278999		1.27674
		Eipr1	EARP complex and GARP complex interacting protein 1 [Source:MGI Symbol;Acc:MGI:1289332]	2.11285	2.69737	1.07919102898633	1.43155429974499		1.27665
		Zfp385a	zinc finger protein 385A [Source:MGI Symbol;Acc:MGI:1352495]	30.1109	38.4323	4.91221231129608	5.26424805659852		1.27636
		Bloc1s2	biogenesis of lysosomal organelles complex-1, subunit 2 [Source:MGI Symbol;Acc:MGI:1920939]	17.9414	22.895	4.16521879550531	4.51696172671278		1.2761
		Ndufb4	NADH:ubiquinone oxidoreductase subunit B4 [Source:MGI Symbol;Acc:MGI:1915444]	25.1824	32.1343	4.65434200142492	5.00604314778324		1.27606
		Nop10	NOP10 ribonucleoprotein [Source:MGI Symbol;Acc:MGI:1913431]	24.1999	30.8795	4.5969267287725	4.94857575591896		1.27602
		Trappc2	trafficking protein particle complex 2 [Source:MGI Symbol;Acc:MGI:1913476]	3.98774	5.08839	1.99557098031513	2.34720982472621		1.27601
		Degs1	delta(4)-desaturase, sphingolipid 1 [Source:MGI Symbol;Acc:MGI:1097711]	44.7647	57.1189	5.48428906937202	5.83589728319008		1.27598
		Cenpl	centromere protein L [Source:MGI Symbol;Acc:MGI:1917704]	1.16788	1.4901	0.223890215559101	0.575405789577411		1.2759
		Zadh2	zinc binding alcohol dehydrogenase, domain containing 2 [Source:MGI Symbol;Acc:MGI:2444835]	18.5516	23.6681	4.21347243984558	4.56487173781781		1.2758
		Tpmt	thiopurine methyltransferase [Source:MGI Symbol;Acc:MGI:98812]	2.67787	3.41626	1.42108585292211	1.77241978450507		1.27574
		Pcna	proliferating cell nuclear antigen [Source:MGI Symbol;Acc:MGI:97503]	103.461	131.956	6.69294407299515	7.04391140644411		1.27542
		Gnao1	guanine nucleotide binding protein, alpha O [Source:MGI Symbol;Acc:MGI:95775]	1.58881	2.02559	0.667949626831697	1.01834299696429		1.27491
		Vamp1	vesicle-associated membrane protein 1 [Source:MGI Symbol;Acc:MGI:1313276]	1.09604	1.39704	0.13230273382043	0.482371190930781		1.27462
		Hras	Harvey rat sarcoma virus oncogene [Source:MGI Symbol;Acc:MGI:96224]	9.2992	11.85	3.21710639288207	3.56681521019475		1.2743
		Them4	thioesterase superfamily member 4 [Source:MGI Symbol;Acc:MGI:1923028]	1.97133	2.51207	0.97917010135083	1.32887891866351		1.2743
		Gatb	glutamyl-tRNA(Gln) amidotransferase, subunit B [Source:MGI Symbol;Acc:MGI:2442496]	5.25206	6.6919	2.39288468915094	2.74241597677154		1.27415
		Ppt1	palmitoyl-protein thioesterase 1 [Source:MGI Symbol;Acc:MGI:1298204]	19.5958	24.9652	4.2924710960279	4.64184584015607		1.27401
		Psen2	presenilin 2 [Source:MGI Symbol;Acc:MGI:109284]	5.38714	6.86321	2.42951899015623	2.77888426775044		1.274
		Aldh3b1	aldehyde dehydrogenase 3 family, member B1 [Source:MGI Symbol;Acc:MGI:1914939]	13.2555	16.8839	3.72851506794506	4.07757867279579		1.27373
		Aox1	aldehyde oxidase 1 [Source:MGI Symbol;Acc:MGI:88035]	4.67279	5.94925	2.2242833621368	2.57270842321079		1.27317
		Mark2	MAP/microtubule affinity regulating kinase 2 [Source:MGI Symbol;Acc:MGI:99638]	10.1964	12.9812	3.34998553504363	3.69835735433363		1.27312
		Casp7	caspase 7 [Source:MGI Symbol;Acc:MGI:109383]	17.4035	22.1532	4.12130592054809	4.46944584484582		1.27292
		Dtx2	deltex 2, E3 ubiquitin ligase [Source:MGI Symbol;Acc:MGI:1921448]	6.74525	8.58442	2.75387251492146	3.10172109924287		1.27266
		Gk	glycerol kinase [Source:MGI Symbol;Acc:MGI:106594]	1.83851	2.33963	0.87854073873759	1.22627731371867		1.27256
		H2-Q7	histocompatibility 2, Q region locus 7 [Source:MGI Symbol;Acc:MGI:95936]	73.7868	93.8831	6.20529010801978	6.55279385595058		1.27236
		4930413G21Rik	RIKEN cDNA 4930413G21 gene [Source:MGI Symbol;Acc:MGI:1921201]	1.76262	2.24255	0.81772101606998	1.16513802187467		1.27228
		Firre	functional intergenic repeating RNA element [Source:MGI Symbol;Acc:MGI:2147989]	5.06528	6.44397	2.34064241301998	2.68795049918845		1.27218
		Dck	deoxycytidine kinase [Source:MGI Symbol;Acc:MGI:102726]	13.8412	17.6051	3.79089236892186	4.13791810002157		1.27194
		Acad12	acyl-Coenzyme A dehydrogenase family, member 12 [Source:MGI Symbol;Acc:MGI:2443320]	2.8473	3.62071	1.50959239474867	1.85627351936378		1.27163
		Ccp110	centriolar coiled coil protein 110 [Source:MGI Symbol;Acc:MGI:2141942]	4.89016	6.21825	2.2898813002033	2.63650923966913		1.27159
		Plin4	perilipin 4 [Source:MGI Symbol;Acc:MGI:1929709]	103.557	131.674	6.694274731047	7.04082448571738		1.27152
		Mtg2	mitochondrial ribosome associated GTPase 2 [Source:MGI Symbol;Acc:MGI:106565]	1.68683	2.14477	0.754313619741924	1.10082355538729		1.27148
		Ndufb11	NADH:ubiquinone oxidoreductase subunit B11 [Source:MGI Symbol;Acc:MGI:1349919]	98.373	125.076	6.62019040819871	6.96666478408363		1.27145
		Zfp97	zinc finger protein 97 [Source:MGI Symbol;Acc:MGI:105921]	1.21728	1.54723	0.283666293847256	0.629690064352073		1.27105
		Atp6v1c1	ATPase, H+ transporting, lysosomal V1 subunit C1 [Source:MGI Symbol;Acc:MGI:1913585]	12.8019	16.2686	3.67828081541513	4.02401534081246		1.2708
		Qpctl	glutaminyl-peptide cyclotransferase-like [Source:MGI Symbol;Acc:MGI:1914619]	3.91207	4.97121	1.96793385651405	2.31359584076403		1.27073
		1700086O06Rik	RIKEN cDNA 1700086O06 gene [Source:MGI Symbol;Acc:MGI:1920766]	2.47753	3.14795	1.30889988365727	1.65441359757524		1.2706
		Gcfc2	GC-rich sequence DNA binding factor 2 [Source:MGI Symbol;Acc:MGI:2141656]	1.41284	1.79497	0.498594316243685	0.843957663280403		1.27047
		Gem	GTP binding protein (gene overexpressed in skeletal muscle) [Source:MGI Symbol;Acc:MGI:99844]	19.0501	24.1999	4.25172762751563	4.59692942760174		1.27033
		Mfsd12	major facilitator superfamily domain containing 12 [Source:MGI Symbol;Acc:MGI:3604804]	11.8713	15.0804	3.56940516521715	3.91460063368063		1.27032
		AI464131	expressed sequence AI464131 [Source:MGI Symbol;Acc:MGI:2140300]	4.82776	6.13245	2.27135470778229	2.61646444431654		1.27025
		Nr1d1	nuclear receptor subfamily 1, group D, member 1 [Source:MGI Symbol;Acc:MGI:2444210]	33.7883	42.9139	5.07845322117821	5.42337364584374		1.27008
		3110039M20Rik	RIKEN cDNA 3110039M20 gene [Source:MGI Symbol;Acc:MGI:1914543]	3.14386	3.99155	1.65253491397548	1.99694943161865		1.26964
		Pabpc1l	poly(A) binding protein, cytoplasmic 1-like [Source:MGI Symbol;Acc:MGI:1922908]	0.835303	1.06053	-0.259628441159991	0.0847860764831778		1.26964
		Snord53	small nucleolar RNA, C/D box 53 [Source:MGI Symbol;Acc:MGI:3819542]	9.72378	12.3457	3.28151782726868	3.62593234491184		1.26964
		Trak1	trafficking protein, kinesin binding 1 [Source:MGI Symbol;Acc:MGI:1914345]	8.06808	10.2432	3.01222522951004	3.35658786564495		1.26959
		Sar1b	secretion associated Ras related GTPase 1B [Source:MGI Symbol;Acc:MGI:1913647]	44.1638	56.0609	5.46479238237001	5.80892212946761		1.26939
		Xpnpep1	X-prolyl aminopeptidase (aminopeptidase P) 1, soluble [Source:MGI Symbol;Acc:MGI:2180003]	13.8318	17.5484	3.78991799084326	4.13326376627822		1.2687
		Ndufs6	NADH:ubiquinone oxidoreductase core subunit S6 [Source:MGI Symbol;Acc:MGI:107932]	42.685	54.1532	5.41565825357102	5.75897441178474		1.26867
		Slc25a3	solute carrier family 25 (mitochondrial carrier, phosphate carrier), member 3 [Source:MGI Symbol;Acc:MGI:1353498]	74.1531	94.0731	6.21243413229125	6.55571055000225		1.26863
		Erich1	glutamate rich 1 [Source:MGI Symbol;Acc:MGI:3588201]	5.43064	6.88911	2.44112264344706	2.78431815380107		1.26856
		Nipa2	non imprinted in Prader-Willi/Angelman syndrome 2 homolog (human) [Source:MGI Symbol;Acc:MGI:1913918]	3.34307	4.24055	1.7411721012102	2.08425017129055		1.26846
		Ppia	peptidylprolyl isomerase A [Source:MGI Symbol;Acc:MGI:97749]	148.002	187.71	7.20947480661237	7.55235851638663		1.26829
		Fbxo33	F-box protein 33 [Source:MGI Symbol;Acc:MGI:1917861]	4.38942	5.56571	2.13403021494612	2.47656499937106		1.26798
		Bak1	BCL2-antagonist/killer 1 [Source:MGI Symbol;Acc:MGI:1097161]	13.6707	17.3279	3.77301125391413	4.11502567943681		1.26753
		Acss3	acyl-CoA synthetase short-chain family member 3 [Source:MGI Symbol;Acc:MGI:2685720]	2.55391	3.23675	1.35270887512563	1.69454484866702		1.26737
		Rab4a	RAB4A, member RAS oncogene family [Source:MGI Symbol;Acc:MGI:105069]	4.21714	5.3437	2.07626653875362	2.41783830662796		1.26714
		Acaa1a	acetyl-Coenzyme A acyltransferase 1A [Source:MGI Symbol;Acc:MGI:2148491]	29.7001	37.6327	4.89239382289013	5.23391620116001		1.26709
		Atraid	all-trans retinoic acid induced differentiation factor [Source:MGI Symbol;Acc:MGI:1918918]	35.1121	44.4884	5.13389667401227	5.47535772680289		1.26704
		Orc6	origin recognition complex, subunit 6 [Source:MGI Symbol;Acc:MGI:1929285]	18.9513	24.0107	4.24422763330197	4.58560335697505		1.26696
		Dglucy	D-glutamate cyclase [Source:MGI Symbol;Acc:MGI:2444813]	9.67938	12.2621	3.27491509244443	3.61613531905335		1.26683
		Zmat1	zinc finger, matrin type 1 [Source:MGI Symbol;Acc:MGI:2442284]	2.08869	2.64587	1.06260017102681	1.40374061844125		1.26676
		L2hgdh	L-2-hydroxyglutarate dehydrogenase [Source:MGI Symbol;Acc:MGI:2384968]	5.90833	7.48407	2.56275160913422	2.90382268370302		1.2667
		Tmem64	transmembrane protein 64 [Source:MGI Symbol;Acc:MGI:2140359]	9.7571	12.3592	3.28645223153479	3.6275147341952		1.26669
		9230112E08Rik	RIKEN cDNA 9230112E08 gene [Source:MGI Symbol;Acc:MGI:2444774]	3.13296	3.96805	1.64752699062015	1.98843068946617		1.26655
		Ccndbp1	cyclin D-type binding-protein 1 [Source:MGI Symbol;Acc:MGI:109595]	10.5619	13.3764	3.40079695159508	3.74161748840274		1.26648
		Klhl25	kelch-like 25 [Source:MGI Symbol;Acc:MGI:2668031]	4.38781	5.55651	2.1335000817748	2.47417865851053		1.26635
		Asb13	ankyrin repeat and SOCS box-containing 13 [Source:MGI Symbol;Acc:MGI:2145525]	2.99554	3.79294	1.58281524966364	1.92331825553642		1.2662
		Mterf1b	mitochondrial transcription termination factor 1b [Source:MGI Symbol;Acc:MGI:3704243]	0.93826	1.18786	-0.0919405682587694	0.24836955105166		1.26603
		Ephx1	epoxide hydrolase 1, microsomal [Source:MGI Symbol;Acc:MGI:95405]	94.0066	119.012	6.55468938464706	6.89496549136708		1.266
		Mtfr1l	mitochondrial fission regulator 1-like [Source:MGI Symbol;Acc:MGI:1924074]	17.9809	22.7627	4.16838945681164	4.50860271519747		1.26594
		Snx11	sorting nexin 11 [Source:MGI Symbol;Acc:MGI:1921729]	4.31504	5.46103	2.10937526280842	2.44917315238122		1.26558
		BC037034	cDNA sequence BC037034 [Source:MGI Symbol;Acc:MGI:2385896]	4.54973	5.75724	2.1857809041891	2.52537840553449		1.2654
		Emc6	ER membrane protein complex subunit 6 [Source:MGI Symbol;Acc:MGI:1913298]	33.4801	42.3635	5.06522990745576	5.40475015812293		1.26534
		Fmc1	formation of mitochondrial complex V assembly factor 1 [Source:MGI Symbol;Acc:MGI:1913367]	17.1895	21.7505	4.10345607247072	4.44297632313788		1.26534
		Tmem150a	transmembrane protein 150A [Source:MGI Symbol;Acc:MGI:2385244]	15.151	19.1675	3.92134226302435	4.26058864400759		1.2651
		Sergef	secretion regulating guanine nucleotide exchange factor [Source:MGI Symbol;Acc:MGI:1351630]	1.40989	1.78339	0.495585383954188	0.834622724142907		1.26491
		Ebp	phenylalkylamine Ca2+ antagonist (emopamil) binding protein [Source:MGI Symbol;Acc:MGI:107822]	20.7862	26.2886	4.37755181210804	4.71636788657703		1.26472
		Synrg	synergin, gamma [Source:MGI Symbol;Acc:MGI:1354742]	4.28362	5.41693	2.09883212944023	2.43747670360967		1.26457
		Phf11c	PHD finger protein 11C [Source:MGI Symbol;Acc:MGI:3648476]	1.56862	1.98355	0.649499840724937	0.988085279565909		1.26452
		4930458D05Rik	RIKEN cDNA 4930458D05 gene [Source:MGI Symbol;Acc:MGI:1923052]	1.18404	1.49724	0.243719973670614	0.582305412511583		1.26452
		Rrn3	RRN3 RNA polymerase I transcription factor homolog (yeast) [Source:MGI Symbol;Acc:MGI:1925255]	16.7002	21.1164	4.0617958278717	4.4002891141119		1.26444
		Setd6	SET domain containing 6 [Source:MGI Symbol;Acc:MGI:1913333]	6.92877	8.76052	2.792599444131	3.13101688354926		1.26437
		Pkn1	protein kinase N1 [Source:MGI Symbol;Acc:MGI:108022]	3.38665	4.28192	1.75985790845604	2.09825843775784		1.26435
		Cfap298	cilia and flagella associate protien 298 [Source:MGI Symbol;Acc:MGI:1915251]	3.74509	4.73451	1.90500226061281	2.24321543908766		1.26419
		Gcsh	glycine cleavage system protein H (aminomethyl carrier) [Source:MGI Symbol;Acc:MGI:1915383]	22.9454	29.0062	4.52013433035007	4.8582917514174		1.26414
		Slc17a5	solute carrier family 17 (anion/sugar transporter), member 5 [Source:MGI Symbol;Acc:MGI:1924105]	4.35921	5.50909	2.12406833937343	2.46181296515074		1.26378
		Plekhm2	pleckstrin homology domain containing, family M (with RUN domain) member 2 [Source:MGI Symbol;Acc:MGI:1916832]	11.9475	15.0985	3.57864188794069	3.91633331963859		1.26373
		Jmjd8	jumonji domain containing 8 [Source:MGI Symbol;Acc:MGI:1919356]	3.57502	4.51716	1.83795302275803	2.17541477975944		1.26353
		Mpv17	MpV17 mitochondrial inner membrane protein [Source:MGI Symbol;Acc:MGI:97138]	10.2563	12.9583	3.35843317161729	3.69580857773573		1.26346
		Smpd1	sphingomyelin phosphodiesterase 1, acid lysosomal [Source:MGI Symbol;Acc:MGI:98325]	16.1024	20.3443	4.00920170289885	4.34654994499057		1.26343
		2010320M18Rik	RIKEN cDNA 2010320M18 gene [Source:MGI Symbol;Acc:MGI:1919343]	8.49988	10.7367	3.08744221371984	3.4244772009974		1.26316
		Ankrd9	ankyrin repeat domain 9 [Source:MGI Symbol;Acc:MGI:1921501]	2.14169	2.70452	1.09875248005294	1.43537284021431		1.26279
		Galnt17	polypeptide N-acetylgalactosaminyltransferase 17 [Source:MGI Symbol;Acc:MGI:2137594]	2.62939	3.32016	1.39472843771667	1.73125294729561		1.26271
		Ndufa2	NADH:ubiquinone oxidoreductase subunit A2 [Source:MGI Symbol;Acc:MGI:1343103]	184.412	232.849	7.52678795362664	7.86325096279672		1.26266
		Tbx2	T-box 2 [Source:MGI Symbol;Acc:MGI:98494]	1.07804	1.36105	0.108406308703448	0.444723358648021		1.26253
		Slc6a6	solute carrier family 6 (neurotransmitter transporter, taurine), member 6 [Source:MGI Symbol;Acc:MGI:98488]	22.1726	27.9896	4.47070427837335	4.80681877142543		1.26235
		Ptgfrn	prostaglandin F2 receptor negative regulator [Source:MGI Symbol;Acc:MGI:1277114]	12.9855	16.3922	3.69882842670262	4.03493394221547		1.26234
		Lonp2	lon peptidase 2, peroxisomal [Source:MGI Symbol;Acc:MGI:1914137]	17.1885	21.6941	4.10337231902139	4.43923129782674		1.26213
		Net1	neuroepithelial cell transforming gene 1 [Source:MGI Symbol;Acc:MGI:1927138]	30.5748	38.5891	4.93427313756815	5.27012034127517		1.26212
		Trim6	tripartite motif-containing 6 [Source:MGI Symbol;Acc:MGI:2137352]	1.33518	1.68479	0.417036863968045	0.752568260655232		1.26184
		Jkamp	JNK1/MAPK8-associated membrane protein [Source:MGI Symbol;Acc:MGI:1915057]	8.25727	10.4184	3.04566482087284	3.38105801381805		1.26172
		Ube2a	ubiquitin-conjugating enzyme E2A [Source:MGI Symbol;Acc:MGI:102959]	15.6642	19.7615	3.9693986409354	4.30461926452465		1.26157
		Rffl	ring finger and FYVE like domain containing protein [Source:MGI Symbol;Acc:MGI:1914588]	2.16741	2.73384	1.11597126633694	1.45092815115316		1.26134
		Fbxo25	F-box protein 25 [Source:MGI Symbol;Acc:MGI:1914072]	9.15218	11.5437	3.19411556146146	3.52903799289889		1.26131
		Gbp11	guanylate binding protein 11 [Source:MGI Symbol;Acc:MGI:3646307]	9.64432	12.1622	3.26967915923327	3.60433471041411		1.26108
		Frrs1	ferric-chelate reductase 1 [Source:MGI Symbol;Acc:MGI:108076]	4.80564	6.05996	2.26472816930482	2.59930832684342		1.26101
		BC023105	cDNA sequence BC023105 [Source:MGI Symbol;Acc:MGI:2384767]	5.1353	6.47468	2.3604482964904	2.69480914946964		1.26082
		AC098838.1	novel transcript	0.934314	1.178	-0.0980209907887817	0.236339862190464		1.26082
		Hist1h4k	histone cluster 1, H4k [Source:MGI Symbol;Acc:MGI:2448439]	3.36593	4.24382	1.7510031105699	2.08536396354914		1.26082
		Fam221a	family with sequence similarity 221, member A [Source:MGI Symbol;Acc:MGI:2442161]	1.50454	1.89695	0.589322103222493	0.923682956201735		1.26082
		Fermt2	fermitin family member 2 [Source:MGI Symbol;Acc:MGI:2385001]	22.085	27.8375	4.46499715274397	4.79895747961268		1.26047
		Serhl	serine hydrolase-like [Source:MGI Symbol;Acc:MGI:1890404]	3.204	4.03785	1.67987204717551	2.01358667616147		1.26025
		Aldh2	aldehyde dehydrogenase 2, mitochondrial [Source:MGI Symbol;Acc:MGI:99600]	99.8405	125.818	6.64155266137185	6.97519566632489		1.26019
		Aar2	AAR2 splicing factor homolog [Source:MGI Symbol;Acc:MGI:1915545]	8.52142	10.7384	3.09109451550981	3.42470998224623		1.26017
		Asf1b	anti-silencing function 1B histone chaperone [Source:MGI Symbol;Acc:MGI:1914179]	9.35779	11.7899	3.22616789884142	3.55947913733938		1.2599
		Ddhd1	DDHD domain containing 1 [Source:MGI Symbol;Acc:MGI:2150302]	1.51701	1.91125	0.601230367524207	0.934515786207747		1.25988
		Gnas	GNAS (guanine nucleotide binding protein, alpha stimulating) complex locus [Source:MGI Symbol;Acc:MGI:95777]	6.17538	7.78005	2.6265270786332	2.95977978573963		1.25985
		Sulf2	sulfatase 2 [Source:MGI Symbol;Acc:MGI:1919293]	24.1679	30.4462	4.59501730008546	4.92819123811426		1.25978
		Syde2	synapse defective 1, Rho GTPase, homolog 2 (C. elegans) [Source:MGI Symbol;Acc:MGI:3036264]	7.2028	9.07329	2.84855841999257	3.18162562460662		1.25969
		Ulk1	unc-51 like kinase 1 [Source:MGI Symbol;Acc:MGI:1270126]	12.3735	15.5843	3.62918697847466	3.96202197722294		1.25949
		Slc10a3	solute carrier family 10 (sodium/bile acid cotransporter family), member 3 [Source:MGI Symbol;Acc:MGI:95048]	7.18108	9.04413	2.84420165549963	3.17698147265939		1.25944
		Ttll1	tubulin tyrosine ligase-like 1 [Source:MGI Symbol;Acc:MGI:2443047]	6.53374	8.22867	2.70790935809814	3.04066006019497		1.25941
		Pdcd10	programmed cell death 10 [Source:MGI Symbol;Acc:MGI:1928396]	11.2358	14.1504	3.49002892717038	3.82276682051102		1.2594
		Dhodh	dihydroorotate dehydrogenase [Source:MGI Symbol;Acc:MGI:1928378]	2.75758	3.47258	1.46340416167055	1.79600937702408		1.25929
		Pam16	presequence translocase-asssociated motor 16 homolog (S. cerevisiae) [Source:MGI Symbol;Acc:MGI:1913699]	9.99134	12.5808	3.32067784446479	3.65315035288009		1.25917
		Radil	Ras association and DIL domains [Source:MGI Symbol;Acc:MGI:2443088]	1.65201	2.0801	0.724223076002754	1.0566539018836		1.25913
		Ndufaf1	NADH:ubiquinone oxidoreductase complex assembly factor 1 [Source:MGI Symbol;Acc:MGI:1916952]	11.8162	14.8759	3.56269957981273	3.8949016787742		1.25893
		Hinfp	histone H4 transcription factor [Source:MGI Symbol;Acc:MGI:2429620]	2.96527	3.73303	1.56816253375283	1.90034620290049		1.25892
		Abca3	ATP-binding cassette, sub-family A (ABC1), member 3 [Source:MGI Symbol;Acc:MGI:1351617]	4.84808	6.10266	2.27741202723845	2.60943856699057		1.25878
		1810022K09Rik	RIKEN cDNA 1810022K09 gene [Source:MGI Symbol;Acc:MGI:1916376]	15.5758	19.6039	3.96123476681369	4.29307121837739		1.25861
		Cdo1	cysteine dioxygenase 1, cytosolic [Source:MGI Symbol;Acc:MGI:105925]	278.176	350.096	8.11985665321507	8.4516082469352		1.25854
		Ifrd1	interferon-related developmental regulator 1 [Source:MGI Symbol;Acc:MGI:1316717]	17.8872	22.5103	4.16085948485161	4.49251585488495		1.25846
		Mrpl1	mitochondrial ribosomal protein L1 [Source:MGI Symbol;Acc:MGI:2137202]	5.18904	6.52998	2.37546673999975	2.70707829240255		1.25842
		Cdc37l1	cell division cycle 37-like 1 [Source:MGI Symbol;Acc:MGI:1914322]	5.47411	6.88872	2.45262352690349	2.78423507930628		1.25842
		Abhd16a	abhydrolase domain containing 16A [Source:MGI Symbol;Acc:MGI:99476]	25.149	31.6439	4.65242720756612	4.98385584866775		1.25826
		Zfp963	zinc finger protein 963 [Source:MGI Symbol;Acc:MGI:4867078]	1.04047	1.30894	0.057241581889734	0.388400002830632		1.25802
		Ralgps1	Ral GEF with PH domain and SH3 binding motif 1 [Source:MGI Symbol;Acc:MGI:1922008]	1.2496	1.57203	0.321468790636366	0.652627211577261		1.25802
		Bzw1	basic leucine zipper and W2 domains 1 [Source:MGI Symbol;Acc:MGI:1914132]	83.355	104.85	6.38119658274383	6.71218473459059		1.25787
		Etfrf1	electron transfer flavoprotein regulatory factor 1 [Source:MGI Symbol;Acc:MGI:1914886]	10.8115	13.5989	3.43448884764764	3.76541502534257		1.25782
		Xpnpep3	X-prolyl aminopeptidase 3, mitochondrial [Source:MGI Symbol;Acc:MGI:2445217]	3.57968	4.50101	1.83983222325467	2.17024743388933		1.25738
		Ccdc122	coiled-coil domain containing 122 [Source:MGI Symbol;Acc:MGI:1918358]	5.64322	7.09487	2.49651953668067	2.82677599132718		1.25724
		Gpi1	glucose phosphate isomerase 1 [Source:MGI Symbol;Acc:MGI:95797]	34.0724	42.8348	5.09053285444697	5.42071076729414		1.25717
		Rnf34	ring finger protein 34 [Source:MGI Symbol;Acc:MGI:2153340]	5.65031	7.10293	2.49832921634182	2.82841360407407		1.25709
		Ola1	Obg-like ATPase 1 [Source:MGI Symbol;Acc:MGI:1914309]	13.5822	17.0702	3.76364189912252	4.09340742105019		1.25681
		Ddhd2	DDHD domain containing 2 [Source:MGI Symbol;Acc:MGI:1919358]	7.52361	9.45501	2.9114252554951	3.24107910579682		1.25671
		Trappc8	trafficking protein particle complex 8 [Source:MGI Symbol;Acc:MGI:2443008]	6.61653	8.31449	2.72607532315409	3.05562750878935		1.25662
		Zfyve26	zinc finger, FYVE domain containing 26 [Source:MGI Symbol;Acc:MGI:1924767]	1.93275	2.42874	0.950658025689222	1.28020745016187		1.25662
		Pgp	phosphoglycolate phosphatase [Source:MGI Symbol;Acc:MGI:1914328]	52.0937	65.4594	5.70303778526669	6.03252756793921		1.25657
		Myo1e	myosin IE [Source:MGI Symbol;Acc:MGI:106621]	7.37466	9.26412	2.88257751078677	3.21165342686556		1.25621
		Nupl2	nucleoporin like 2 [Source:MGI Symbol;Acc:MGI:2387631]	2.27611	2.85911	1.18656942321341	1.51556709142557		1.25614
		Paox	polyamine oxidase (exo-N4-amino) [Source:MGI Symbol;Acc:MGI:1916983]	3.66202	4.59943	1.87264131261651	2.20145579308911		1.25598
		Leo1	Leo1, Paf1/RNA polymerase II complex component [Source:MGI Symbol;Acc:MGI:2685031]	7.47644	9.38917	2.90235109675897	3.23099829854382		1.25584
		Ndufaf5	NADH:ubiquinone oxidoreductase complex assembly factor 5 [Source:MGI Symbol;Acc:MGI:1916737]	4.95701	6.22373	2.30947016938151	2.6377783522385		1.25554
		Txlng	taxilin gamma [Source:MGI Symbol;Acc:MGI:3590652]	4.38673	5.50693	2.13314511859833	2.46124698110589		1.25536
		Psme2	proteasome (prosome, macropain) activator subunit 2 (PA28 beta) [Source:MGI Symbol;Acc:MGI:1096365]	20.9028	26.2372	4.38562623060942	4.7135395061784		1.2552
		Adamts9	a disintegrin-like and metallopeptidase (reprolysin type) with thrombospondin type 1 motif, 9 [Source:MGI Symbol;Acc:MGI:1916320]	4.58274	5.75134	2.19621051464417	2.52389839069019		1.255
		Snupn	snurportin 1 [Source:MGI Symbol;Acc:MGI:1913319]	6.58505	8.26409	2.71919437233922	3.0468566872676		1.25498
		Smim14	small integral membrane protein 14 [Source:MGI Symbol;Acc:MGI:1915802]	5.88686	7.38752	2.55749773907383	2.88508976652227		1.25492
		Tgfbrap1	transforming growth factor, beta receptor associated protein 1 [Source:MGI Symbol;Acc:MGI:2447427]	3.73814	4.68996	1.90232230021409	2.22957626669907		1.25462
		Mapre3	microtubule-associated protein, RP/EB family, member 3 [Source:MGI Symbol;Acc:MGI:2140967]	9.05754	11.3619	3.17911930760232	3.50613444694759		1.25442
		Tcirg1	T cell, immune regulator 1, ATPase, H+ transporting, lysosomal V0 protein A3 [Source:MGI Symbol;Acc:MGI:1350931]	44.4553	55.7554	5.4742839315977	5.80103893507329		1.25419
		Pnkd	paroxysmal nonkinesiogenic dyskinesia [Source:MGI Symbol;Acc:MGI:1930773]	4.00771	5.02567	2.00277764094276	2.32931633966848		1.254
		Tatdn2	TatD DNase domain containing 2 [Source:MGI Symbol;Acc:MGI:3576210]	18.154	22.7645	4.18221449046694	4.50871322567321		1.25397
		Mrps6	mitochondrial ribosomal protein S6 [Source:MGI Symbol;Acc:MGI:2153111]	37.1064	46.5227	5.21359675496803	5.53986392590094		1.25377
		Camsap3	calmodulin regulated spectrin-associated protein family, member 3 [Source:MGI Symbol;Acc:MGI:1916947]	2.12623	2.66549	1.08830004407538	1.4144034212932		1.25362
		Dusp14	dual specificity phosphatase 14 [Source:MGI Symbol;Acc:MGI:1927168]	2.78965	3.49662	1.48008469922431	1.80595908631573		1.25342
		Ap5b1	adaptor-related protein complex 5, beta 1 subunit [Source:MGI Symbol;Acc:MGI:2685808]	1.75481	2.19952	0.81131453517302	1.13718892226443		1.25342
		Zfp760	zinc finger protein 760 [Source:MGI Symbol;Acc:MGI:2679257]	1.67723	2.10197	0.74608177092337	1.0717451142694		1.25324
		Timm10	translocase of inner mitochondrial membrane 10 [Source:MGI Symbol;Acc:MGI:1353429]	12.6707	15.8771	3.66342962895439	3.98887116424512		1.25305
		Hprt	hypoxanthine guanine phosphoribosyl transferase [Source:MGI Symbol;Acc:MGI:96217]	56.0796	70.2704	5.80940425176878	6.13484578705951		1.25305
		Ccdc173	coiled-coil domain containing 173 [Source:MGI Symbol;Acc:MGI:1923100]	0.957933	1.19994	-0.0620027981130447	0.262959356863953		1.25263
		Snx16	sorting nexin 16 [Source:MGI Symbol;Acc:MGI:1921968]	2.17233	2.72114	1.1192463983698	1.44420855334679		1.25263
		Dnajc19-ps	DnaJ heat shock protein family (Hsp40) member C19, pseudogene [Source:MGI Symbol;Acc:MGI:3709029]	4.65412	5.8299	2.21850802974288	2.54347018471987		1.25263
		Gcdh	glutaryl-Coenzyme A dehydrogenase [Source:MGI Symbol;Acc:MGI:104541]	14.0455	17.5922	3.81203254396746	4.1368666926411		1.25252
		Togaram1	TOG array regulator of axonemal microtubules 1 [Source:MGI Symbol;Acc:MGI:2684313]	1.20183	1.50511	0.265237039809563	0.589868945262191		1.25234
		Gnptab	N-acetylglucosamine-1-phosphate transferase, alpha and beta subunits [Source:MGI Symbol;Acc:MGI:3643902]	11.137	13.944	3.47728621947713	3.80156808966599		1.25204
		F8a	factor 8-associated gene A [Source:MGI Symbol;Acc:MGI:95474]	2.07285	2.59481	1.05161887087366	1.37562717785499		1.2518
		Sfxn1	sideroflexin 1 [Source:MGI Symbol;Acc:MGI:2137677]	10.9974	13.7666	3.45909459137118	3.78309569710142		1.2518
		Khdrbs3	KH domain containing, RNA binding, signal transduction associated 3 [Source:MGI Symbol;Acc:MGI:1313312]	2.61284	3.27057	1.38561625681058	1.7095431085204		1.25173
		Snx8	sorting nexin 8 [Source:MGI Symbol;Acc:MGI:2443816]	12.1622	15.2229	3.60433674962546	3.92816693511253		1.25165
		Ndufs2	NADH:ubiquinone oxidoreductase core subunit S2 [Source:MGI Symbol;Acc:MGI:2385112]	78.3956	98.1228	6.29270156576135	6.61651644827957		1.25164
		Rab7	RAB7, member RAS oncogene family [Source:MGI Symbol;Acc:MGI:105068]	99.6073	124.659	6.63817975387262	6.96184626885155		1.25151
		Abcb10	ATP-binding cassette, sub-family B (MDR/TAP), member 10 [Source:MGI Symbol;Acc:MGI:1860508]	5.14868	6.44341	2.36420333215355	2.6878249000362		1.25147
		Oxsm	3-oxoacyl-ACP synthase, mitochondrial [Source:MGI Symbol;Acc:MGI:1918397]	2.58829	3.23905	1.37200176225333	1.69557202610366		1.25142
		Dhrs7	dehydrogenase/reductase (SDR family) member 7 [Source:MGI Symbol;Acc:MGI:1913625]	15.9491	19.9541	3.99540243687351	4.31861012849323		1.25111
		Tyw5	tRNA-yW synthesizing protein 5 [Source:MGI Symbol;Acc:MGI:1915986]	3.90614	4.88682	1.96574195936291	2.28889735763427		1.25106
		Cmpk1	cytidine monophosphate (UMP-CMP) kinase 1 [Source:MGI Symbol;Acc:MGI:1913838]	28.3525	35.4599	4.82540438498692	5.14811807741616		1.25068
		Osgep	O-sialoglycoprotein endopeptidase [Source:MGI Symbol;Acc:MGI:1913496]	8.01872	10.0288	3.00337221913168	3.32607957546128		1.25068
		Ndufaf2	NADH:ubiquinone oxidoreductase complex assembly factor 2 [Source:MGI Symbol;Acc:MGI:1922847]	5.07413	6.34591	2.34316057709428	2.66582727408362		1.25064
		D930015M05Rik	RIKEN cDNA D930015M05 gene [Source:MGI Symbol;Acc:MGI:3612068]	1.61791	2.02303	0.694128589152983	1.01651680046615		1.2504
		Ctsl	cathepsin L [Source:MGI Symbol;Acc:MGI:88564]	83.4636	104.352	6.38307528043485	6.70531972794271		1.25027
		Arrdc2	arrestin domain containing 2 [Source:MGI Symbol;Acc:MGI:1918057]	3.41175	4.26435	1.77051126945911	2.09232686911924		1.2499
		Zfp442	zinc finger protein 442 [Source:MGI Symbol;Acc:MGI:3651999]	1.03827	1.29763	0.0541795833274277	0.375874024470514		1.2498
		Fam214b	family with sequence similarity 214, member B [Source:MGI Symbol;Acc:MGI:2441854]	6.61283	8.2647	2.72526834439706	3.04696278554014		1.2498
		Ccdc43	coiled-coil domain containing 43 [Source:MGI Symbol;Acc:MGI:1289318]	8.17252	10.214	3.03078078023827	3.35247522138134		1.2498
		Slc30a9	solute carrier family 30 (zinc transporter), member 9 [Source:MGI Symbol;Acc:MGI:1923690]	7.13371	8.91541	2.83465228159293	3.15630131570034		1.24976
		Iscu	iron-sulfur cluster assembly enzyme [Source:MGI Symbol;Acc:MGI:1913633]	41.344	51.6663	5.36960453665453	5.69115046223341		1.24967
		Lias	lipoic acid synthetase [Source:MGI Symbol;Acc:MGI:1934604]	9.90677	12.3794	3.30841472023153	3.62987306039366		1.24959
		Uchl1	ubiquitin carboxy-terminal hydrolase L1 [Source:MGI Symbol;Acc:MGI:103149]	2.53819	3.17152	1.34380210552302	1.66517397650469		1.24952
		Necap2	NECAP endocytosis associated 2 [Source:MGI Symbol;Acc:MGI:1913397]	17.8515	22.3045	4.15797724935659	4.47926054568829		1.24944
		Tmem62	transmembrane protein 62 [Source:MGI Symbol;Acc:MGI:2139461]	2.80561	3.5054	1.4883133935541	1.80958106497336		1.24943
		Nudt13	nudix (nucleoside diphosphate linked moiety X)-type motif 13 [Source:MGI Symbol;Acc:MGI:1914975]	2.96858	3.70895	1.56977430994611	1.89101250522319		1.2494
		Ppp1r13l	protein phosphatase 1, regulatory subunit 13 like [Source:MGI Symbol;Acc:MGI:3525053]	3.52905	4.40868	1.81928135695322	2.14034538731901		1.24925
		Ndufs4	NADH:ubiquinone oxidoreductase core subunit S4 [Source:MGI Symbol;Acc:MGI:1343135]	19.5194	24.3807	4.28683554446107	4.60767035060229		1.24905
		C1qtnf12	C1q and tumor necrosis factor related 12 [Source:MGI Symbol;Acc:MGI:1914639]	36.0905	45.0727	5.17354609086929	5.49418322522933		1.24888
		Enho	energy homeostasis associated [Source:MGI Symbol;Acc:MGI:1916888]	0.873531	1.09083	-0.195068512407689	0.125420165990003		1.24875
		Cox11	cytochrome c oxidase assembly protein 11, copper chaperone [Source:MGI Symbol;Acc:MGI:1917052]	4.67398	5.83664	2.22465039562809	2.54513907402578		1.24875
		Nek2	NIMA (never in mitosis gene a)-related expressed kinase 2 [Source:MGI Symbol;Acc:MGI:109359]	6.87297	8.58264	2.78093299271802	3.10142167111571		1.24875
		Sap30	sin3 associated polypeptide [Source:MGI Symbol;Acc:MGI:1929129]	4.70506	5.87546	2.23421211249032	2.55470079088801		1.24875
		Mlx	MAX-like protein X [Source:MGI Symbol;Acc:MGI:108398]	16.2274	20.2624	4.02035864396872	4.34073450163978		1.24866
		Rps2-ps13	ribosomal protein S2, pseudogene 13 [Source:MGI Symbol;Acc:MGI:3705640]	30.4943	38.0763	4.93046842286165	5.25082103004576		1.24864
		Dscr3	DSCR3 arrestin fold containing [Source:MGI Symbol;Acc:MGI:1206040]	14.2721	17.8181	3.83512909889319	4.15526887041335		1.24845
		Tma7-ps	translational machinery associated 7 homolog (S. cerevisiae), pseudogene [Source:MGI Symbol;Acc:MGI:3705453]	24.2347	30.2469	4.59900001712485	4.91871409413969		1.24808
		Hsdl1	hydroxysteroid dehydrogenase like 1 [Source:MGI Symbol;Acc:MGI:1919802]	5.50063	6.86501	2.45959576356021	2.77926157295462		1.24804
		Mt1	metallothionein 1 [Source:MGI Symbol;Acc:MGI:97171]	170.814	213.16	7.41628198913057	7.73579024272608		1.24791
		Isca2	iron-sulfur cluster assembly 2 [Source:MGI Symbol;Acc:MGI:1921566]	12.7287	15.8813	3.67001770315572	3.98925444955955		1.24767
		Impdh1	inosine monophosphate dehydrogenase 1 [Source:MGI Symbol;Acc:MGI:96567]	19.5361	24.3737	4.28807256385486	4.60725267523232		1.24762
		Lncbate1	brown adipose tissue enriched long non-coding RNA 1 [Source:MGI Symbol;Acc:MGI:1924437]	3.08958	3.85422	1.62740916550675	1.94643836473001		1.24749
		Tsc1	tuberous sclerosis 1 [Source:MGI Symbol;Acc:MGI:1929183]	3.93455	4.90819	1.97619700063589	2.29519143235324		1.24746
		Nlrc5	NLR family, CARD domain containing 5 [Source:MGI Symbol;Acc:MGI:3612191]	10.4416	13.0249	3.38427740169388	3.70319708043623		1.2474
		Hip1r	huntingtin interacting protein 1 related [Source:MGI Symbol;Acc:MGI:1352504]	3.48362	4.34502	1.80058690319365	2.11936386095444		1.24727
		Mfap1a	microfibrillar-associated protein 1A [Source:MGI Symbol;Acc:MGI:1914782]	6.44855	8.04284	2.68897487182525	3.00770507309073		1.24723
		Adi1	acireductone dioxygenase 1 [Source:MGI Symbol;Acc:MGI:2144929]	15.5601	19.4022	3.95978095712026	4.27814811654259		1.24692
		Gba	glucosidase, beta, acid [Source:MGI Symbol;Acc:MGI:95665]	31.8046	39.653	4.99116530266694	5.30935895267673		1.24677
		Akap1	A kinase (PRKA) anchor protein 1 [Source:MGI Symbol;Acc:MGI:104729]	22.9384	28.5982	4.51969185274607	4.83785278187114		1.24674
		Washc5	WASH complex subunit 5 [Source:MGI Symbol;Acc:MGI:2146110]	22.2153	27.6959	4.47348286982686	4.79160185674612		1.2467
		Gtf2b	general transcription factor IIB [Source:MGI Symbol;Acc:MGI:2385191]	8.65796	10.7937	3.11402722458963	3.43211909278345		1.24668
		Bcor	BCL6 interacting corepressor [Source:MGI Symbol;Acc:MGI:1918708]	4.65207	5.79905	2.21787170710622	2.53581642986364		1.24655
		Ccnc	cyclin C [Source:MGI Symbol;Acc:MGI:1858199]	5.20123	6.48328	2.37885181752188	2.69672454771256		1.24649
		Zfp213	zinc finger protein 213 [Source:MGI Symbol;Acc:MGI:3053094]	3.12783	3.89881	1.6451617400047	1.96303447019538		1.24649
		Tmem126b	transmembrane protein 126B [Source:MGI Symbol;Acc:MGI:1915722]	3.66796	4.57102	1.87497750466637	2.19251631631815		1.2462
		Mrpl3	mitochondrial ribosomal protein L3 [Source:MGI Symbol;Acc:MGI:2137204]	7.70779	9.60468	2.94631697494006	3.26373737873076		1.2461
		Mbd1	methyl-CpG binding domain protein 1 [Source:MGI Symbol;Acc:MGI:1333811]	12.2135	15.2191	3.61040706975511	3.92781277464117		1.24609
		Bloc1s3	biogenesis of lysosomal organelles complex-1, subunit 3 [Source:MGI Symbol;Acc:MGI:2678952]	1.84837	2.30319	0.886255896751154	1.20363598734651		1.24607
		Mst1r	macrophage stimulating 1 receptor (c-met-related tyrosine kinase) [Source:MGI Symbol;Acc:MGI:99614]	2.69166	3.35363	1.42849862932214	1.74572513551952		1.24593
		Clcn5	chloride channel, voltage-sensitive 5 [Source:MGI Symbol;Acc:MGI:99486]	3.11786	3.88376	1.64055621568313	1.95745316292089		1.24565
		Psph	phosphoserine phosphatase [Source:MGI Symbol;Acc:MGI:97788]	10.4718	13.0408	3.38843303118519	3.70496059107711		1.24533
		Tent5a	terminal nucleotidyltransferase 5A [Source:MGI Symbol;Acc:MGI:2670964]	16.2558	20.2411	4.02287841996865	4.33921625142252		1.24517
		H2-T10	histocompatibility 2, T region locus 10 [Source:MGI Symbol;Acc:MGI:95942]	11.7061	14.5754	3.54918638672925	3.86546281384002		1.24511
		Pmpca	peptidase (mitochondrial processing) alpha [Source:MGI Symbol;Acc:MGI:1918568]	17.5219	21.8139	4.13108617493227	4.44717832557571		1.24495
		Gbp10	guanylate-binding protein 10 [Source:MGI Symbol;Acc:MGI:4359647]	3.1333	3.90045	1.64768426010258	1.96364233169652		1.24484
		Commd4	COMM domain containing 4 [Source:MGI Symbol;Acc:MGI:1913449]	15.5697	19.3813	3.96066476599356	4.27659072667704		1.24481
		Osbpl11	oxysterol binding protein-like 11 [Source:MGI Symbol;Acc:MGI:2146553]	12.4226	15.463	3.63489601907988	3.95074803900835		1.24475
		Mif4gd	MIF4G domain containing [Source:MGI Symbol;Acc:MGI:1916924]	18.6929	23.2656	4.22441742003816	4.54012556611551		1.24462
		Acad8	acyl-Coenzyme A dehydrogenase family, member 8 [Source:MGI Symbol;Acc:MGI:1914198]	7.02704	8.74522	2.81291622834789	3.12849413555459		1.24451
		Tufm	Tu translation elongation factor, mitochondrial [Source:MGI Symbol;Acc:MGI:1923686]	30.9971	38.5751	4.95406297285041	5.26959842587374		1.24447
		B4galt1	UDP-Gal:betaGlcNAc beta 1,4- galactosyltransferase, polypeptide 1 [Source:MGI Symbol;Acc:MGI:95705]	46.9608	58.4367	5.55338439420808	5.86880266633044		1.24437
		Ormdl1	ORM1-like 1 (S. cerevisiae) [Source:MGI Symbol;Acc:MGI:2181669]	2.40257	2.98945	1.26457555350904	1.57988166668957		1.24428
		Arfgap2	ADP-ribosylation factor GTPase activating protein 2 [Source:MGI Symbol;Acc:MGI:1924288]	9.32579	11.6027	3.22122583905947	3.53638248114156		1.24415
		Crip2	cysteine rich protein 2 [Source:MGI Symbol;Acc:MGI:1915587]	31.4367	39.1103	4.9743770906875	5.28947604150611		1.2441
		Rtl10	retrotransposon Gag like 10 [Source:MGI Symbol;Acc:MGI:3833934]	2.29324	2.8527	1.19738684671608	1.51233024586809		1.24396
		AC154378.1	novel transcript	0.940565	1.17003	-0.0884002105535209	0.226543188598478		1.24396
		Gtf2a1	general transcription factor II A, 1 [Source:MGI Symbol;Acc:MGI:1933277]	6.17922	7.68587	2.62742529314332	2.94220898141036		1.24383
		Ctsf	cathepsin F [Source:MGI Symbol;Acc:MGI:1861434]	18.6697	23.2208	4.22262413821511	4.53734481331558		1.24377
		Serpinb6a	serine (or cysteine) peptidase inhibitor, clade B, member 6a [Source:MGI Symbol;Acc:MGI:103123]	21.2381	26.4151	4.40858154173789	4.7232926012625		1.24376
		Laptm4b	lysosomal-associated protein transmembrane 4B [Source:MGI Symbol;Acc:MGI:1890494]	38.9553	48.4462	5.28374937456726	5.59831202210862		1.24363
		Mgst3	microsomal glutathione S-transferase 3 [Source:MGI Symbol;Acc:MGI:1913697]	53.8221	66.9333	5.75012609228095	6.06465218582115		1.2436
		Rcor2	REST corepressor 2 [Source:MGI Symbol;Acc:MGI:1859854]	4.80141	5.97052	2.26345785572369	2.57785560621529		1.24349
		Pcnx4	pecanex homolog 4 [Source:MGI Symbol;Acc:MGI:1914958]	5.68502	7.06825	2.50716581721236	2.82135319693643		1.24331
		Nutf2	nuclear transport factor 2 [Source:MGI Symbol;Acc:MGI:1915301]	13.5674	16.866	3.76207273747173	4.07604870896869		1.24313
		Zfp423	zinc finger protein 423 [Source:MGI Symbol;Acc:MGI:1891217]	2.94418	3.65961	1.55786793681109	1.87169185878764		1.243
		Dcaf11	DDB1 and CUL4 associated factor 11 [Source:MGI Symbol;Acc:MGI:90168]	4.76429	5.92156	2.25226202483274	2.56597680275191		1.2429
		Rnd1	Rho family GTPase 1 [Source:MGI Symbol;Acc:MGI:2444878]	6.62672	8.23564	2.72829589769142	3.041881269479		1.24279
		Mpg	N-methylpurine-DNA glycosylase [Source:MGI Symbol;Acc:MGI:97073]	3.57645	4.4433	1.83852626641883	2.1516326173079		1.24238
		Pcyt2	phosphate cytidylyltransferase 2, ethanolamine [Source:MGI Symbol;Acc:MGI:1915921]	20.6334	25.6334	4.36690931849932	4.67995128446338		1.24232
		Dnase1l1	deoxyribonuclease 1-like 1 [Source:MGI Symbol;Acc:MGI:109628]	5.25387	6.52644	2.39338025049503	2.70629570918791		1.24222
		Rnf8	ring finger protein 8 [Source:MGI Symbol;Acc:MGI:1929069]	1.79911	2.23469	0.847286762756517	1.16007420378741		1.24211
		Ppdpf	pancreatic progenitor cell differentiation and proliferation factor [Source:MGI Symbol;Acc:MGI:1913746]	14.5857	18.1096	3.86648032798983	4.17868196247897		1.2416
		Mknk1	MAP kinase-interacting serine/threonine kinase 1 [Source:MGI Symbol;Acc:MGI:894316]	7.322	9.0906	2.87223704383823	3.18437515845764		1.24155
		Mrpl17	mitochondrial ribosomal protein L17 [Source:MGI Symbol;Acc:MGI:1351608]	6.42115	7.96928	2.68283160792832	2.99444999916902		1.2411
		Prcp	prolylcarboxypeptidase (angiotensinase C) [Source:MGI Symbol;Acc:MGI:1919711]	2.82321	3.50359	1.49733399945326	1.80883389462369		1.241
		Fxyd1	FXYD domain-containing ion transport regulator 1 [Source:MGI Symbol;Acc:MGI:1889273]	23.273	28.8811	4.54058696709485	4.85205584067946		1.24097
		Ptpdc1	protein tyrosine phosphatase domain containing 1 [Source:MGI Symbol;Acc:MGI:2145430]	6.19559	7.68818	2.6312405260591	2.94264151278604		1.24091
		Scaf4	SR-related CTD-associated factor 4 [Source:MGI Symbol;Acc:MGI:2146350]	10.888	13.5107	3.44466347933705	3.75603268969006		1.24088
		Rpia	ribose 5-phosphate isomerase A [Source:MGI Symbol;Acc:MGI:103254]	5.31279	6.5924	2.40946956484142	2.72080315617285		1.24085
		Tomm40	translocase of outer mitochondrial membrane 40 [Source:MGI Symbol;Acc:MGI:1858259]	8.29958	10.2953	3.05303875189965	3.36392053782969		1.24047
		Mybl1	myeloblastosis oncogene-like 1 [Source:MGI Symbol;Acc:MGI:99925]	2.82965	3.5095	1.50062540501831	1.8112646576524		1.24026
		Zfp983	zinc finger protein 983 [Source:MGI Symbol;Acc:MGI:1920479]	1.19258	1.47906	0.254088066768024	0.564675857987034		1.24021
		Hexb	hexosaminidase B [Source:MGI Symbol;Acc:MGI:96074]	34.8342	43.1969	5.12243276638647	5.43285467475005		1.24007
		Lamtor1	late endosomal/lysosomal adaptor, MAPK and MTOR activator 1 [Source:MGI Symbol;Acc:MGI:1913758]	26.7669	33.1907	4.74237654491109	5.05270836245747		1.23999
		Arhgap12	Rho GTPase activating protein 12 [Source:MGI Symbol;Acc:MGI:1922665]	5.11663	6.34436	2.35519441386716	2.66547530174843		1.23995
		Itpa	inosine triphosphatase (nucleoside triphosphate pyrophosphatase) [Source:MGI Symbol;Acc:MGI:96622]	18.3974	22.8109	4.20143146973793	4.51164891741595		1.23989
		Prelid3b	PRELI domain containing 3B [Source:MGI Symbol;Acc:MGI:1913640]	27.3521	33.9107	4.77357774677136	5.08367065931615		1.23979
		Tmem181b-ps	transmembrane protein 181B, pseudogene [Source:MGI Symbol;Acc:MGI:3779544]	5.32288	6.59779	2.41220795328528	2.7219837044476		1.23952
		Rreb1	ras responsive element binding protein 1 [Source:MGI Symbol;Acc:MGI:2443664]	3.18521	3.94812	1.67138837971083	1.98116413087314		1.23952
		Abhd13	abhydrolase domain containing 13 [Source:MGI Symbol;Acc:MGI:1916154]	7.41787	9.19414	2.89100576984382	3.20071484708624		1.23946
		Fam107b	family with sequence similarity 107, member B [Source:MGI Symbol;Acc:MGI:1913790]	3.61188	4.47669	1.85275143323525	2.16243335667635		1.23943
		4930579G24Rik	RIKEN cDNA 4930579G24 gene [Source:MGI Symbol;Acc:MGI:1923189]	8.38121	10.3873	3.06715865647798	3.37674558556805		1.23935
		Scarb2	scavenger receptor class B, member 2 [Source:MGI Symbol;Acc:MGI:1196458]	35.9525	44.5571	5.16801908471031	5.47758300622347		1.23933
[truncated: 9,692 more rows]

## Sheet: Fig. 3h
Fig. 3h
		Scrambled			shMED20
	Med20	0.984376	0.963437	1.05219	0.267832	0.251484	0.277976
	Snai1	0.935798	1.2479	0.816305	0.506708	0.535707	0.534702
	Snai2	1.12499	0.934792	0.940221	0.558315	0.541069	0.55753
	Acly	1.37298	0.846299	0.780725	2.37946	2.05974	1.86463
	Acc1	0.858976	1.22735	0.913675	2.25401	3.17038	2.10487
	Fasn	0.924639	1.42473	0.650634	3.02052	3.21208	3.6703
		Mean		SEM		T-test(P value)
		Scrambled	shMED20	Scrambled	shMED20
	Med20	1	0.265764	0.0267846	0.00771706	1.23439e-05
	Snai1	1	0.525706	0.128659	0.00950316	0.0212707
	Snai2	1	0.552305	0.0625128	0.00562215	0.0020428
	Acly	1	2.10128	0.187446	0.150062	0.0101338
	Acc1	1	2.50975	0.114766	0.333106	0.0127953
	Fasn	1	3.30096	0.226616	0.192769	0.00150531

## Sheet: Fig. 3i
Fig. 3i
		DMSO			4-OHT
	C14:0	4.07623e+07	4.17997e+07	4.36491e+07	6.7841e+07	7.08542e+07	7.39087e+07
	C16:0	2.03992e+08	2.17916e+08	2.77439e+08	8.41137e+08	5.25061e+08	4.97067e+08
	C16:1	2.352e+08	2.42661e+08	3.62314e+08	6.38667e+08	6.34521e+08	6.55858e+08
	C18:0	8.87758e+07	9.11118e+07	1.05864e+08	2.40987e+08	2.30038e+08	2.21566e+08
	C18:1	2.00109e+08	2.18367e+08	3.3204e+08	5.42403e+08	5.74176e+08	5.61406e+08
		Mean			SEM			T-test(P value)
		DMSO	4-OHT		DMSO	4-OHT
	C14:0	4.20704e+07	7.0868e+07	C14:0	596978	1.75163e+06	C14:0	0.000121017
	C16:0	2.33116e+08	6.21088e+08	C16:0	1.59264e+07	1.10321e+08	C16:0	0.0261572
	C16:1	2.80058e+08	6.43016e+08	C16:1	2.91217e+07	6.532e+06	C16:1	0.0009593
	C18:0	9.52506e+07	2.30864e+08	C18:0	3.78268e+06	5.62161e+06	C18:0	6.29512e-05
	C18:1	2.50172e+08	5.59329e+08	C18:1	2.91837e+07	9.23077e+06	C18:1	0.00186263

## Sheet: Fig. 3j
Fig. 3j		CellROX
		DMSO	4-OHT	4-OHT+C75
		78085	92724	13648
		26647	76553	10530			DMSO	4-OHT	4-OHT+C75
		50854	124279	5969		Mean	62083.1	162401	62620.2
		138575	91691	6427		SEM	4662.69	11916.4	4279.09
		58814	80016	11362		T-test(P value)		1.59485e-12	1.27618e-12
		166891	51963	47141				4-OHT VS DMSO	4-OHT+C75 VS 4-OHT
		151004	112995	12580
		97542	74740	96406
		65947	92998	117701
		21044	91242	81212
		161455	97420	24823			DMSO	4-OHT	4-OHT+C75
		73646	220545	31142		Mean	1	2.61586	1.00865
		30072	76968	32688		SEM	0.0751039	0.191942	0.0689252
		39709	78746	49787		T-test(P value)		1.59485e-12	1.27618e-12
		56850	106069	33784				4-OHT VS DMSO	4-OHT+C75 VS 4-OHT
		21732	94091	81917
		45962	63579	46663
		58308	152665	46558
		33364	81122	55477
		49261	203242	83766
		19593	164954	24928
		17411	105075	64079
		27447	231338	32601
		50416	122635	129518
		26569	335506	53362
		51635	399368	42862
		78594	123728	50899
		10377	149723	83448
		14275	230017	57183
		46418	145014	36788
		92365	156872	59398
		43396	193652	65883
		64303	79007	30870
		57012	146132	33810
		38964	185911	102620
		55846	190333	62440
		22607	155243	97676
		161234	143316	67074
		92818	148577	65371
		119566	152187	71355
		16231	256059	69788
		133519	225489	192808
		56698	105449	90982
		73390	178584	101298
		76995	276524	129696
		37497	343886	70808
		37952	246204	98728
		39505	120416	54110
		96350	162459	42279
		82028	285675	67260
		48728	115894	18741
		122828	87488	40957
		154914	303331	43529
		75251	462648	82475
		55274	603586	48298
		45134	156169	54610
		84615	88564	74911
		64276	251132	80064
		48226	165842	17568
		56771	204519	41128
		47235	164152	132157
		29776	97555	84143
		33179	69491	95791
		53707	76672	143249
		22320	44492	77217
		49188	117783	56791
		51237	132914	39594
		50100	78138	55999
		24203	162300	94066

## Sheet: Fig. 3k
Fig. 3k
		DMSO	4-OHT	4-OHT+C75	4-OHT+GSH	4-OHT+BHA	4-OHT+NEC-1
		100.909	13.6364	73.6364	92.7273	87.2727	91.3636
		95.4545	23.1818	62.7273	88.6364	94.0909	88.6364
		103.636	15	60	70.9091	76.3636	79.0909
		DMSO	4-OHT	4-OHT+C75	4-OHT+GSH	4-OHT+BHA	4-OHT+NEC-1
	Mean	100	17.2727	65.4545	84.0909	85.9091	86.3636
	SEM	2.40523	2.98065	4.16598	6.69587	5.16264	3.72061
	T-test(P value)		2.7177e-05	0.00071203	0.000803103	0.000324915	0.000131796
			DMSO VS 4-OHT	4-OHT VS C75	4-OHT VS GSH	4-OHT VS BHA	4-OHT VS NEC-1
