# Supplementary material for: Surplus fatty acid synthesis increases oxidative stress in adipocytes and induces lipodystrophy
Source: Nat Commun. 2024 Jan 2;15:133. doi: 10.1038/s41467-023-44393-7 (PMC10761979; doi:10.1038/s41467-023-44393-7)
Supplement: Supplementary file 4 — Source Data [file 41467_2023_44393_MOESM4_ESM.zip › Source data/Figure 4.xlsx]

## Sheet: Fig. 4a
Fig. 4a
	iWAT
	gWAT
	BAT
	Liver

## Sheet: Fig. 4b
Fig. 4b
	Body weight(g)
week	0	1	2	3	4	5	6	7	8	9	10	11	12	13	14	15	16	17
Med20f/f	18.87	19.95	22	22.96	23.02	24.05	24	24.66	25.3	26.1	25.3	25.28	25.28	25.61	25.82	26.26	25.8	26.1
	18.73	20.4	22.36	23	23.9	25.3	24.81	25.18	25.99	26.71	26.49	26.7	26.6	26.68	27.97	28.14	27.98	28.72
	18.34	20.3	22.83	24.5	25	26.53	26.832	27.18	27.87	29.4	28	28.53	28.8	29.31	29.15	29.8	30.02	29.8
	19.02	20.18	22.45	22.93	23.46	24.72	24.64	24.82	25.8	26.38	26.92	27.52	27.79	28.48	28.71	29.02	29.68	29.61
	18.4	20.1	21	21.13	21.6	22.98	23.05	23.46	23.9	24.95	24.93	25.66	25.67	26.06	26.46	27.01	27.05	27.85
	18.6	20.49	22.2	22.82	23.4	24.47	25.03	24.82	25.09	26.53	26.8	27.3	27.5	28.83	28.65	28.75	28.6	29.74
	16.819	19.112	20.887	22.19	22.811	23.359	23.614	24.523	24.886	24.828	24.568	25.609	25.939	26.431	27.308	27.377	28.004	28.464
mean	18.397	20.076	21.961	22.79	23.313	24.487	24.568	24.949	25.548	26.414	26.144	26.657	26.797	27.343	27.724	28.051	28.162	28.612
sem	0.278486	0.174786	0.279844	0.382137	0.393154	0.453132	0.461363	0.423874	0.46486	0.572707	0.469723	0.453994	0.483998	0.562599	0.471058	0.469045	0.552527	0.502472
Med20-AKO	20.35	21.33	22.62	24.44	24.5	25.68	26.32	26.38	27.23	28	27.5	27.56	27.72	28.3	28.85	29.1	29.02	29.2
	18.5	19.73	22.45	23.91	25	26.4	26.37	26.92	27.69	27.35	27.1	27.72	27.77	27.7	27.88	28.58	28.6	29.11
	19.76	20.3	22.36	22.9	23.28	24.27	24.5	24.91	25.3	26.4	26.26	26.42	26.47	27.2	27.43	27.59	27.61	28.2
	19.57	20.31	22.73	23.23	23.65	24.83	24.91	25.1	26	26.98	27.15	27.21	27.43	28.1	28	28.73	28.56	29.21
	16.95	16.8	18	20.87	22.7	23.65	25.31	23.8	25.63	25.86	26.17	26.6	27.33	28.6	28.58	29.25	28.61	29.11
	17.95	19.93	21.36	22.2	22.85	23.74	24	24.73	25	25.64	26	26.6	26.47	26.37	27.24	28.24	28.76	28.51
	17.29	19.7	22.32	23.5	24.1	25.28	25.26	25.83	26.88	27.34	27.5	28.46	28.15	28	28.43	29.32	28.8	29.44
mean	18.6243	19.7286	21.6914	23.0071	23.7257	24.8357	25.2386	25.3814	26.2471	26.7957	26.8114	27.2243	27.3343	27.7529	28.0586	28.6871	28.5657	28.9686
sem	0.493191	0.531106	0.637982	0.446978	0.323183	0.386799	0.332476	0.402146	0.38861	0.325707	0.244953	0.280814	0.244325	0.28533	0.225551	0.234254	0.170124	0.167267
p	0.695259	0.545975	0.705569	0.718374	0.433193	0.569178	0.26118	0.473473	0.271007	0.573057	0.231665	0.308843	0.341252	0.528112	0.533821	0.24834	0.498289	0.51351

## Sheet: Fig. 4c
Fig. 4c
GTT	Blood Glucose
	Time after Gavage	0 min	15 min	30 min	60 min	90 min	120 min				Time after Gavage	0 min	15 min	30 min	60 min	90 min	120 min
Med20f/f	1	114	329	307	199	116	110			Med20-AKO	1	144	371	364	263	158	132
	2	103	260	299	243	157	136				2	133	430	442	188	132	105
	3	100	398	325	284	168	120				3	130	395	365	234	146	92
	4	100	408	356	289	124	108				4	138	426	414	264	136	99
	5	90	301	289	199	147	110				5	140	413	340	212	136	152
	6	89	253	299	205	122	104				6	157	453	472	274	197	154
	7	105	273	308	216	119	111				7	107	340	368	245	157	124
	Mean
	Time after Gavage	0 min	15 min	30 min	60 min	90 min	120 min
	Med20f/f	100.143	317.429	311.857	233.571	136.143	114.143
	Med20-AKO	135.571	404	395	240	151.714	122.571
	SEM
	Time after Gavage	0 min	15 min	30 min	60 min	90 min	120 min
	Med20f/f	3.27638	24.163	8.46963	14.8161	7.89041	4.07331
	Med20-AKO	5.7935	14.5635	18.3316	11.7615	8.4985	9.44119
	T TEST (P value)（Med20f/f VS Med20-AKO）
	Time after Gavage	0 min	15 min	30 min	60 min	90 min	120 min
	Med20f/f VS Med20-AKO	0.000181412	0.00974305	0.00142757	0.739857	0.204201	0.428364

## Sheet: Fig. 4d
Fig. 4d
ITT	Blood Glucose
	Time after Gavage	0 min	15 min	30 min	60 min	90 min	120 min				Time after Gavage	0 min	15 min	30 min	60 min	90 min	120 min
Med20f/f	1	156	50	40	50	53	51			Med20-AKO	1	162	121	81	68	87	70
	2	118	64	54	28	49	59				2	150	131	96	80	90	70
	3	118	84	58	39	52	42				3	110	72	51	52	61	55
	4	116	64	61	38	36	48				4	101	93	79	76	68	52
	5	113	83	43	67	68	47				5	134	110	84	78	82	70
	6	146	77	49	63	68	63				6	150	117	95	92	97	85
	7	104	56	61	23	37	53				7	127	115	100	91	87	81
	Mean
	Time after Gavage	0 min	15 min	30 min	60 min	90 min	120 min
	Med20f/f	124.429	68.2857	52.2857	44	51.8571	51.8571
	Med20-AKO	133.429	108.429	83.7143	76.7143	81.7143	69
	SEM
	Time after Gavage	0 min	15 min	30 min	60 min	90 min	120 min
	Med20f/f	7.17753	5.02714	3.21984	6.33208	4.88647	2.72928
	Med20-AKO	8.4624	7.48286	6.25534	5.204	4.81918	4.59814
	T TEST (P value)（Med20f/f VS Med20-AKO）
	Time after Gavage	0 min	15 min	30 min	60 min	90 min	120 min
	Med20f/f VS Med20-AKO	0.433114	0.000788683	0.000769388	0.00178911	0.000944188	0.00754816

## Sheet: Fig. 4e
Fig. 4e
							Mean				SEM				T TEST (P value)
			Fat mass	Lean mass			Fat mass	Lean mass			Fat mass	Lean mass			Fat mass	Lean mass
		Med20f/f	8.00836	82.1727		Med20f/f	7.88334	81.9309		Med20f/f	0.309705	0.754382		Med20f/f VS Med20-AKO	4.25522e-08	0.000340906
			7.67296	83.9623		Med20-AKO	2.48157	86.9797		Med20-AKO	0.319562	0.688891
			7.66633	81.5265
			7.93537	80.8977
			9.40111	78.7256
			7.88679	81.4717
			6.61245	84.7595
		Med20-AKO	3.28767	84.6918
			2.67949	85.9842
			2.02128	87.9787
			1.06128	89.1818
			2.30161	86.1903
			2.38513	89.2669
			3.63451	85.5639

## Sheet: Fig. 4f
Fig. 4f	Tissue Weight
		%	Liver	Kidney	Heart	Muscle	iWAT	gWAT	BAT
		Med20f/f	4.9701	1.53214	0.523169	1.15845	1.00897	1.4574	0.149477
			4.36758	1.60727	0.384347	1.08316	1.39762	1.85185	0.349406
			4.85666	1.45025	0.539629	1.07926	1.11298	1.45025	0.266442
			4.6528	1.40994	0.669722	1.02221	1.19845	1.55093	0.303137
			4.67181	1.62162	0.579151	0.965251	1.19691	1.27413	0.328185
			4.37982	1.33146	0.455501	0.946041	1.3665	2.4527	0.353889
			4.12797	1.30719	0.447196	0.928793	1.34159	2.57998	0.240798
		Mean	4.57525	1.4657	0.514102	1.02616	1.23186	1.80246	0.284476
		SEM	0.112528	0.0476244	0.0358334	0.0320687	0.0542912	0.196111	0.0274949
		Med20-AKO	6.83356	1.4885	0.744249	0.879567	0.304465	0.202977	0.101488
			6.91366	1.32319	0.463116	0.860073	0.529276	0.132319	0.122395
			6.25	1.43156	0.628492	1.18715	0.628492	0.27933	0.254888
			6.5762	1.49617	0.626305	0.974252	0.556715	0.243563	0.142658
			4.36469	1.58422	0.840608	0.840608	0.420304	0.355642	0.113159
			6.66438	1.51151	0.480934	0.893164	0.755754	0.240467	0.103057
			6.68724	1.54321	0.548697	0.994513	0.58299	0.240055	0.0685871
		Mean	6.3271	1.48262	0.618914	0.947047	0.539714	0.24205	0.129462
		SEM	0.336758	0.0320238	0.051926	0.0455113	0.0548648	0.0257595	0.0225764
		T TEST(P value)(Med20f/f VS Med20-AKO)	0.000345583	0.773073	0.122532	0.180757	1.14739e-06	4.33669e-06	0.000932846

## Sheet: Fig. 4h
Fig. 4h
		Liver Triglyceride mg/g	Plasma Triglyceride mg/dl
	Med20f/f	8.42471	67.5648
		7.21376	69.8446
		11.6477	80.6218
		12.6298	102.383
		9.16118	71.5026
		10.9885	99.0674
		9.69828	91.8135
	Mean	9.96628	83.2568
	SEM	0.717789	5.47777
	Med20-AKO	26.0368	112.124
		40.8949	137.617
		24.0373	95.0259
		14.8188	98.2383
		24.7407	173.472
		43.9564	127.772
		36.6357	139.171
	Mean	30.1601	126.203
	SEM	3.98426	10.3365
	T TEST(P value)(Med20f/f VS Med20-AKO)	0.000315546	0.00320034

## Sheet: Fig. 4i
Fig. 4i
				Plasma insulin ng/ml	Plasma leptin ng/ml
			Med20f/f	0.42406	3.56335
				0.159398	4.73778
				0.602256	2.1196
				0.527068	3.27528
				0.525564	1.93722
				0.769925	3.95248
				0.591729	3.88551
			mean	0.514286	3.35303
			sem	0.0660031	0.382242
			Med20-AKO	8.64361	1.99858
				7.50301	2.20739
				2.96617	2.22699
				5.77444	1.78977
				2.99699	1.66023
				6.26479	2.78437
				5.70451	2.4929
			mean	5.69336	2.16575
			sem	0.742582	0.148008
			T TEST(P value)(Med20f/f VS Med20-AKO)	3.24683e-05	0.013412
