# Supplementary material for: Surplus fatty acid synthesis increases oxidative stress in adipocytes and induces lipodystrophy
Source: Nat Commun. 2024 Jan 2;15:133. doi: 10.1038/s41467-023-44393-7 (PMC10761979; doi:10.1038/s41467-023-44393-7)
Supplement: Supplementary file 4 — Source Data [file 41467_2023_44393_MOESM4_ESM.zip › Source data/Figure 5.xlsx]

## Sheet: Fig. 5b
Fig. 5b
		Body weight
			week	0	1	2	3	4	5	6	7	8	9	10
		Vehicle	Med20f/f	21.47	21	21.1	21.7	22	22.65	23.22	25.13	24.7	26.33	26.7
				17.6	19.54	20.3	21.3	21.46	22.1	23	23	23.9	24.39	24.76
				16.57	18.2	20	21.75	23.1	23.17	23.89	23.69	25.7	26.25	26.06
				14.84	14.78	19.4	22.54	23.6	23.8	24.2	23.25	25.88	26.4	26.74
				15.42	14.8	17.57	20.14	21.5	21.7	22.66	24.66	25	25.4	25.97
				15.98	18.86	20.87	22.68	23.53	23.88	24.59	25.146	26.236	26.954	27.246
			mean	16.98	17.8633	19.8733	21.685	22.5317	22.8833	23.5933	24.146	25.236	25.954	26.246
			sem	0.978533	1.04319	0.523626	0.376862	0.406468	0.364423	0.306155	0.389723	0.353927	0.373315	0.354454
		BHA	Med20f/f	18.95	20	18.8	21.2	22.18	22.59	23.03	23.2	24	24.45	25.6
				19.61	20.65	21.55	22.3	23	23.29	23.43	23.83	25.1	25.92	26.22
				16	14.4	18.3	20.7	22.22	22.18	22.46	22.65	24	24.95	25.31
				17.3	18.8	19.9	21	21.93	22.22	22.37	22.44	23.9	24.7	24.64
				18.4	19.6	20.6	21	21.68	22.13	22.78	22.91	24.31	25.13	25.58
				14	18	19.2	21	22.61	23.08	24	24.1	25.44	26.8	26.87
			mean	17.3767	18.575	19.725	21.2	22.27	22.5817	23.0117	23.1883	24.4583	25.325	25.7033
			sem	0.852708	0.916492	0.492908	0.229492	0.19346	0.20382	0.253106	0.268966	0.266413	0.358913	0.313014
			P(Vehicle vs BHA)Med20f/f	0.766166	0.619425	0.84072	0.297448	0.573921	0.486558	0.173829	0.0706945	0.109701	0.252418	0.277856
		Vehicle	Med20-AKO	20	21.3	21.4	22.3	22.39	23.79	24.48	24.5	25.32	26.13	25.82
				20	21.31	21.41	22.36	23	23.92	24.6	24.47	25.34	26.71	26.64
				18.93	20.65	20.89	22.27	22.27	23	23.46	23.5	24.36	25.3	25.6
				17.43	18.88	19.63	21.1	21.87	22.77	23	22.87	23.9	25	24.39
				12.77	15.66	19.3	22.12	22.3	23.32	24.85	25.2	25.84	27.6	27.8
				13.7	17.8	20.54	22.27	22.33	23	24	24.06	24.95	26.2	27
			mean	17.1383	19.2667	20.5283	22.07	22.36	23.3	24.065	24.1	24.9517	26.1567	26.2083
			sem	1.29843	0.922532	0.364412	0.196672	0.148683	0.190245	0.293209	0.335728	0.290499	0.385735	0.489002
		BHA	Med20-AKO	18.35	16.7	20.33	21.31	22.4	22.5	23.35	22.92	23.95	24.75	25.37
				16.57	18.7	20.7	22.3	22.8	24.15	24.89	26.35	26.5	27.54	28.39
				18.6	19	19.84	21.8	23.15	23.94	25.16	25.3	25.74	27.66	28.07
				16.13	18.7	20.84	22.22	23.49	23.57	24.71	24.6	25.5	26.73	27.17
				13.79	17	19.42	20	20.46	20.93	22	22.6	23.17	24.4	24.42
				19.37	18.24	20.31	21.91	23.26	23.36	23.96	24.27	25.57	26.71	26.93
			mean	17.135	18.0567	20.24	21.59	22.5933	23.075	24.0117	24.34	25.0717	26.2983	26.725
			sem	0.839364	0.396162	0.217332	0.348999	0.454222	0.488595	0.485286	0.579603	0.509676	0.570166	0.631674
			P(Vehicle vs BHA)Med20-AKO	0.998322	0.255877	0.51221	0.258464	0.63593	0.676932	0.926916	0.727562	0.842026	0.841081	0.53234

## Sheet: Fig. 5c
Fig. 5c	GTT
				0 min	15 min	30 min	60 min	90 min	120 min
		Vehicle	Med20f/f	82.8	309.6	279	138.6	124.2	126
				88.2	279	248.4	136.8	113.4	99
				88.2	275.4	223.2	147.6	115.2	100.8
				82.8	284.4	230.4	156.6	108	93.6
				81	273.6	244.8	145.8	109.8	104.4
				85.1	285.4	246.2	150.2	118.2	110.6
			mean	84.6833	284.567	245.333	145.933	114.8	105.733
			sem	1.23245	5.36244	7.86718	3.01094	2.40333	4.66581
		BHA	Med20f/f	90	304.2	257.4	151.2	115.2	113.4
				90	302.4	262.8	142.2	109.8	102.6
				79.2	315	241.2	158.4	127.8	104.4
				77.4	255.6	277.2	147.6	145.8	109.8
				90	284.4	243	165.6	106.2	99
				73.8	295.2	259.2	149.4	115.2	90
			mean	83.4	292.8	256.8	152.4	120	103.2
			sem	3.03579	8.51493	5.45307	3.4047	5.96389	3.37283
			P(Vehicle vs BHA)Med20f/f	0.703506	0.432309	0.258576	0.185237	0.437495	0.669277
		Vehicle	Med20-AKO	111.6	295.2	277.2	142.2	106.2	102.6
				120.6	352.8	289.8	156.6	124.2	118.8
				113.4	307.8	279	158.4	118.8	97.2
				120.6	316.8	255.6	133.2	115.2	109.8
				118.8	408.6	273.6	151.2	124.2	115.2
				115.2	322.2	277.2	144	108	102.6
			mean	116.7	333.9	275.4	147.6	116.1	107.7
			sem	1.57035	16.8775	4.55368	3.91612	3.17774	3.39676
		BHA	Med20-AKO	96	257.4	194.4	108	90	93.6
				99	264.2	221.4	122.4	111.6	113.4
				100.8	235.8	239.4	120.6	102.6	99
				97.2	275.4	250.2	163.8	118.8	104.4
				118.8	286.2	277.2	158.4	122.4	109.8
				90	257.4	275.4	154.8	135	118.8
			mean	100.3	262.733	243	138	113.4	106.5
			sem	3.99324	7.06063	13.0547	9.67843	6.43988	3.81602
			P(Vehicle vs BHA)Med20-AKO	0.00336242	0.00300966	0.0411006	0.37949	0.714785	0.819035

## Sheet: Fig. 5d
Fig. 5d	ITT
				0 min	15 min	30 min	60 min	90 min	120 min
		Vehicle	Med20f/f	167.4	86.4	82.8	66.6	82.8	90
				147.6	75.6	75.6	59.4	61.2	72
				165.6	73.8	73.8	95.4	79.2	75.6
				149.4	75.6	75.6	70.2	81	77.4
				163.8	81	77.4	63	84.6	93.6
				156.4	82	79.6	69.4	77.6	82.4
			mean	158.367	79.0667	77.4667	70.6667	77.7333	81.8333
			sem	3.48154	1.98237	1.33433	5.21477	3.45935	3.46734
		BHA	Med20f/f	144	64.8	70.2	68.4	59.4	70.2
				163.8	113.4	109.8	102.6	84.6	79.2
				160.2	124.2	108	106.2	100.8	90
				129.6	75.6	84.6	70.2	68.4	79.2
				120.6	79.2	79.2	61.2	63	73.8
				163.8	73.8	59.4	48.6	70.2	79.2
			mean	147	88.5	85.2	76.2	74.4	78.6
			sem	7.63204	9.87451	8.27043	9.45262	6.3498	2.73642
			P(Vehicle vs BHA)Med20f/f	0.205232	0.371016	0.37768	0.619394	0.654676	0.480966
		Vehicle	Med20-AKO	167.4	104.4	79.2	79.2	79.2	91.8
				162	135	104.4	91.8	102.6	102.6
				163.8	109.8	124.2	106.2	100.8	111.6
				174.6	156.6	106.2	113.4	127.8	136.8
				201.6	160.2	133.2	129.6	129.6	117
				201.6	147.6	115.2	115.2	122.4	111.6
			mean	178.5	135.6	110.4	105.9	110.4	111.9
			sem	7.51439	9.71185	7.66029	7.33989	8.04537	6.15549
		BHA	Med20-AKO	147.6	97.2	79.2	84.6	86.4	93.6
				142.2	109.8	100.8	88.2	95.4	102.6
				131.4	102.6	100.8	90	100.8	99
				163.8	120.6	106.2	100.8	104.4	104.4
				158.4	122.4	108	109.8	115.2	122.4
				160.2	115.2	100.8	99	106.2	111.6
			mean	150.6	111.3	99.3	95.4	101.4	105.6
			sem	5.08409	4.08925	4.21924	3.86057	4.01597	4.14825
			P(Vehicle vs BHA)Med20-AKO	0.0117372	0.0438034	0.2331	0.23418	0.340483	0.415883

## Sheet: Fig. 5e
Fig. 5e
	Vehi	1		Fat mass	Lean mass
			Med20f/f	7.74067	81.2985
				6.57895	83.0845
				9.22772	86.8846
				11.7532	73.0297
				5.22172	81.5697
				8.32642	85.8268
			mean	8.14145	81.949
			sem	0.919891	2.00671
		2	Med20-AKO	1.62312	92.7158
				3.4019	88.8845
				2.36349	89.8126
				1.53591	88.9581
				2.39198	91.5123
				3.89407	84.3489
			mean	2.53508	89.372
			sem	0.386357	1.17752
			p value(Ctrl VS AKO)vehicle (1 VS 2)	0.000221731	0.00964754
	BHA	3	Med20f/f	4.16844	95.6189
				11.4644	81.5481
				8.52713	74.8923
				5.57491	83.493
				10.4193	79.2884
				13.8911	74.9797
			mean	9.00756	81.6367
			sem	1.49788	3.13194
		4	Med20-AKO	4.81786	86.069
				5.62476	86.4081
				6.6769	85.4662
				4.15353	79.7391
				3.90814	90.6639
				9.4282	73.1558
			mean	5.76823	83.5837
			sem	0.840873	2.52553
			P VALUE(Vehicle VS BHA)AKO (2 VS 4)	0.00578571	0.0644964

## Sheet: Fig. 5g
Fig. 5g
		Vehi	1		Plasma Triglyceride	Liver Triglyceride
				Med20f/f	90.6811	9.58136
					73.8649	5.52966
					43.6379	10.2098
					94.7169	8.58754
					61.407	6.74285
					70.1278	7.02855
				mean	72.4059	7.94663
				sem	7.71936	0.737989
			2	Med20-AKO	152.452	17.8746
					183.03	21.8232
					271.791	8.81757
					318.75	11.5048
					140.835	19.9773
					216.142	16.8564
				mean	213.833	16.1423
				sem	28.529	2.04653
				p value(Ctrl VS AKO)vehicle (1 VS 2)	0.000739867	0.00367826
		BHA	3	Med20f/f	56.278	7.82868
					61.3089	8.67979
					114.644	6.83361
					64.8122	3.61746
					125.911	9.57607
					106.404	7.52642
				mean	88.2264	7.34367
				sem	12.5723	0.840282
			4	Med20-AKO	154.61	6.29826
					160.272	12.4313
					121.328	14.2915
					131.698	8.42741
					118.049	10.2729
					154.47	10.0772
				mean	140.071	10.2998
				sem	7.60076	1.15535
				P VALUE(Vehicle VS BHA)AKO (2 VS 4)	0.0315354	0.0322072

## Sheet: Fig. 5h
Fig. 5h
	Vehi	1		Plasma H2O2
			Med20f/f	0.12931
				0.354775
				0.427719
				0.165782
				0.362598
				0.268541
			mean	0.284788
			sem	0.0482982
		2	Med20-AKO	0.58687
				0.742706
				0.584085
				0.577454
				0.501194
				0.754377
			mean	0.624447
			sem	0.0413553
			p value(Ctrl VS AKO)vehicle (1 VS 2)	0.00032737
	BHA	3	Med20f/f	0.232626
				0.28183
				0.489655
				0.262467
				0.412564
				0.298542
			mean	0.329614
			sem	0.040685
		4	Med20-AKO	0.513395
				0.308355
				0.371353
				0.238727
				0.407825
				0.295623
			mean	0.35588
			sem	0.0397337
			P VALUE(Vehicle VS BHA)AKO (2 VS 4)	0.000863627
