# Supplementary material for: Surplus fatty acid synthesis increases oxidative stress in adipocytes and induces lipodystrophy
Source: Nat Commun. 2024 Jan 2;15:133. doi: 10.1038/s41467-023-44393-7 (PMC10761979; doi:10.1038/s41467-023-44393-7)
Supplement: Supplementary file 4 — Source Data [file 41467_2023_44393_MOESM4_ESM.zip › Source data/Figure 6.xlsx]

## Sheet: Fig. 6b
Fig. 6b
								Mean	SEM	T test (P value)
	Control	97.1591	98.8636	103.977			Control	100	2.04861
Stavudine	(-GSH)	44.3182	37.5	34.0909		Stavudine	(-GSH)	38.6364	3.00654	7.24294e-05	(Stavudine vs Control)
	(+GSH)	71.5909	73.2955	73.2955			(+GSH)	72.7273	0.568182	0.000369294	(Stavudine -GSH vs Stavudine -GSH)

## Sheet: Fig. 6c
Fig. 6c
					Stavudine					Stavudine
				Control	(-GSH)	(+GSH)			Control	(-GSH)	(+GSH)
				42543	83781	49134		Mean	35071.5	92676.8	39253.3
				31351	44182	20543		SEM	2299.94	7937.38	2116.66
				33935	29235	23282		T test (P value)		1.18893e-10	1.33501e-09
				40558	92896	28218				(Stavudine vs Control)	(Stavudine +GSH vs Stavudine -GSH)
				21469	39415	61217
				45429	42509	37100
				31831	120519	49312
				19304	55540	25515				Stavudine
				10756	65712	12952			Control	(-GSH)	(+GSH)
				25918	167530	9682		Mean	1	2.64251	1.11924
				25823	243245	35479		SEM	0.0655786	0.22632	0.0603528
				19964	377167	26579		T test (P value)		1.18893e-10	1.33501e-09
				34664	297727	33139				(Stavudine vs Control)	(Stavudine +GSH vs Stavudine -GSH)
				54249	130274	58227
				30213	37693	23198
				37994	37748	27533
				25574	89330	34300
				20439	62446	62686
				11405	39275	63847
				23139	39473	25563
				14258	43050	11889
				22276	49193	32982
				15909	75433	34402
				22410	71233	52613
				71607	44319	28140
				50603	45793	58580
				42960	44186	34201
				11507	76127	47292
				42642	95616	16768
				76060	72408	24139
				16190	133401	85732
				52166	139987	36072
				34672	62561	69748
				47964	123805	59691
				16327	222370	48803
				12078	116786	12562
				16421	129108	23928
				71954	142638	21190
				55331	107521	56121
				15677	46305	34288
				8472	45712	61144
				18950	54025	28900
				34939	72195	49098
				83693	42109	48592
				66095	184711	55336
				29592	140597	26609
				35295	92958	18953
				46324	243262	36121
				39657	146932	42817
				24590	96254	20404
				10837	46196	25388
				52884	185481	65830
				56680	126415	42458
				46689	79791	18968
				83126	114701	23637
				15800	99579	59792
				10612	112312	36977
				58816	65922	43933
				10806	11708	23130
				53513	46133	42450
				42556	47639	80358
				35085	52720	34981
				57135	65293	69070
				32996	35822	64957
				56491	59083	27930
				33952	85405	20878
				29170	39574	33372
				14960	41860	63185
				56652	64420	45700
				13070	51031	40119

## Sheet: Fig. 6e
Fig. 6e	GTT
				0 min	15 min	30 min	60 min	90 min	120 min
			Control	122.4	253.8	226.8	147.6	138.6	131.4
				129.6	293.4	248.4	217.8	216	192.6
				138.6	320.4	291.6	226.8	190.8	169.2
				129.6	273.6	243	178.2	156.6	147.6
				120	294	256	194	180	162
				118.8	295.2	262.8	228.6	201.6	183.6
			Mean	126.5	288.4	254.767	198.833	180.6	164.4
			SEM	3.07669	9.20652	8.91417	13.0408	11.7453	9.24467
			Stavudine	135	329.4	280.8	199.8	189	181.8
				136	336	280	212	190	164
				136.8	360	327.6	244.8	210.6	185.4
				138.6	304.2	266.4	219.6	199.8	174.6
				136.8	340.2	334.8	273.6	250.2	203.4
				138.6	383.4	340.2	297	237.6	214.2
			Mean	136.967	342.2	304.967	241.133	212.867	187.233
			SEM	0.582905	11.0522	13.3397	15.5021	10.4465	7.57371
			P value (Control VS Stavudine)	0.0074594	0.00384557	0.0107106	0.0633325	0.0671994	0.0851222
			Stavudine+GSH	124.2	334.8	304.2	264.6	237.6	232.2
				110	290	280	232	202	182
				106.2	320.4	277.2	201.6	178.2	160.2
				131.4	246.6	237.6	201.6	181.8	167.4
				109.8	298.8	295.2	246.6	185.4	172.8
				127.8	255.6	253.8	225	185.4	167.4
			Mean	118.233	291.033	274.667	228.567	195.067	180.333
			SEM	4.41283	14.2234	10.2275	10.1694	9.13698	10.7851
			P value (Stavudine VS Stavudine+GSH)	0.00180382	0.0175307	0.101624	0.513268	0.228579	0.611983

## Sheet: Fig. 6f
Fig. 6f	ITT
			0 min	15 min	30 min	60 min	90 min	120 min
		Control	219.6	154.8	97.2	82.8	93.6	122.4
			228.6	207	149.4	129.6	172.8	183.6
			187.2	106.2	82.8	52.2	64.8	70.2
			214.2	183.6	136.8	122.4	153	158.4
			230	170	102	100	126	136
			203.4	171	133.2	127.8	131.4	149.4
		Mean	213.833	165.433	116.9	102.467	123.6	136.667
		SEM	6.66081	13.8219	10.7871	12.5099	16.0302	15.7681
		Stavudine	217.8	192.6	149.4	142.2	147.6	162
			241.2	208.8	162	133.2	163.8	176.4
			266.4	248.4	136.8	122.4	131.4	169.2
			224	209	144	154	142	168
			261	217.8	136.8	124.2	147.6	167.4
			250.2	181.8	135	122.4	145.8	163.8
		Mean	243.433	209.733	144	133.067	146.367	167.8
		SEM	8.00324	9.37268	4.23415	5.25298	4.28312	2.04744
		P value (Control VS Stavudine)	0.0174655	0.024201	0.0414416	0.047748	0.200025	0.0786957
		Stavudine+GSH	203.4	158.4	86.4	88.2	102.6	135
			235.8	178.2	100.8	75.6	90	97.2
			183.6	153	93.6	102.6	136.8	131.4
			185.4	153	118.8	73.8	91.8	174.6
			196.2	163.8	135	124.2	140.4	151.2
			207	201.6	147.6	140.4	163.8	196.2
		Mean	201.9	168	113.7	100.8	120.9	147.6
		SEM	7.78267	7.73046	9.90727	11.0178	12.3962	14.2189
		P value (Stavudine VS Stavudine+GSH)	0.00397208	0.00638449	0.0184024	0.0245852	0.0808459	0.189985

## Sheet: Fig. 6g
Fig. 6g
			iWAG%
		Control	6.62309
			6.08626
			6.32991
			7.77083
			6.18557
			6.54294
		Mean	6.58977
		SEM	0.250509
		Stavudine	6.96296
			5.50098
			5.38226
			4.23611
			4.67078
			4.40705
		Mean	5.19336
		SEM	0.411076
		p value (Control VS Stavudine)	0.0158127
		Stavudine+GSH	6.84155
			6.97917
			6.52219
			7.88707
			6.62535
			6.3843
		Mean	6.87327
		SEM	0.220894
		P value (Stavudine VS Stavudine+GSH)	0.00484943

## Sheet: Fig. 6j
Fig. 6j
				Liver Triglyceride
			Control	59.2622
				58.174
				64.446
				38.9153
				47.5666
				52.042
			Mean	53.401
			SEM	3.7632
			Stavudine	62.5
				79.3562
				80.3793
				87.8326
				57.7196
				51.9758
			Mean	69.9606
			SEM	5.90251
			p value (Control VS Stavudine)	0.0395719
			Stavudine+GSH	51.5244
				65.7805
				51.8773
				39.0742
				25.5913
				38.1727
			Mean	45.3367
			SEM	5.71384
			P value (Stavudine VS Stavudine+GSH)	0.0134031

## Sheet: Fig. 6k
Fig. 6k
			Plasma H2O2
		Control	0.976856
			0.102194
			0.165314
			1.03396
			0.318605
			0.29456
		Mean	0.481916
		SEM	0.16891
		Stavudine	0.997896
			1.32852
			1.19026
			2.28434
			2.28133
			1.10219
		Mean	1.53076
		SEM	0.241916
		p value (Control VS Stavudine)	0.00522623
		Stavudine+GSH	0.88969
			0.348662
			0.556057
			0.865645
			0.808536
			0.377337
		Mean	0.640988
		SEM	0.100428
		P value (Stavudine VS Stavudine+GSH)	0.00680603
