# Supplementary material for: Surplus fatty acid synthesis increases oxidative stress in adipocytes and induces lipodystrophy
Source: Nat Commun. 2024 Jan 2;15:133. doi: 10.1038/s41467-023-44393-7 (PMC10761979; doi:10.1038/s41467-023-44393-7)
Supplement: Supplementary file 4 — Source Data [file 41467_2023_44393_MOESM4_ESM.zip › Source data/Figure 7.xlsx]

## Sheet: Fig.7b
Fig. 7b
	Plasma H2O2		-GSH	0.82278
		patient	+GSH	0.60197
		healthy	0.30802	0.41491	0.59775	0.42897	0.54993	0.60478	0.72152	0.73418	0.6737

## Sheet: Fig. 7c
Fig. 7c
	Total body fat	-GSH	6.53
		+GSH	6.75
	FMI	-GSH	2.62
		+GSH	2.71

## Sheet: Fig. 7d
Fig. 7d
	Subcutaneous fat area	-GSH	78
		+GSH	88

## Sheet: Fig. 7e
Fig. 7e
	CAP	-GSH	263
		+GSH	240

## Sheet: Fig. 7f
Fig. 7f
		S1			S2			S3			S4a			S4b			S5			S6			S7			S8
	-GSH	14.754	13.408	13.954	14.234	15.197	12.793	16.821	15.324	15.938	14.9	14.286	14.321	16.448	18.117	17.348	15.372	15.376	14.983	15.9	16.757	16.545	15.539	14.194	16.471	13.373	14.376	13.882
	+GSH	13.408	13.262	14.108	15.259	13.593	13.966	14.631	14.993	14.652	12.841	12.91	12.983	15.297	15.731	16.614	14.707	13.755	14.01	15.188	16.224	14.792	14.949	14.722	14.261	13.435	13.965	14.165
		S1		S2		S3		S4a		S4b		S5		S6		S7		S8
		average	sem	average	sem	average	sem	average	sem	average	sem	average	sem	average	sem	average	sem	average	sem
	-GSH	14.0387	0.390856	14.0747	0.698533	16.0277	0.434466	14.5023	0.19909	17.3043	0.482293	15.2437	0.130338	16.4007	0.257705	15.4013	0.660908	13.877	0.289552
	+GSH	13.5927	0.261091	14.2727	0.504785	14.7587	0.117323	12.9113	0.0409973	15.8807	0.38748	14.1573	0.284521	15.4013	0.426923	14.644	0.202401	13.855	0.217792

## Sheet: Fig. 7h
Fig. 7h
	ALT	-GSH	70.4
		+GSH	34.3
	AST	-GSH	43
		+GSH	29.5

## Sheet: Fig. 7i
Fig. 7i
	HbA1c	-GSH	7.1
		+GSH	6.27
