# Supplementary material for: Surplus fatty acid synthesis increases oxidative stress in adipocytes and induces lipodystrophy
Source: Nat Commun. 2024 Jan 2;15:133. doi: 10.1038/s41467-023-44393-7 (PMC10761979; doi:10.1038/s41467-023-44393-7)
Supplement: Supplementary file 4 — Source Data [file 41467_2023_44393_MOESM4_ESM.zip › Source data/Supplemental figure 1.xlsx]

## Sheet: supplemental figure 1a
supplemental figure 1a
	Control			FASNoe
C16:0_0	3.18212e+08	3.16778e+08	3.32482e+08	3.76338e+08	3.72024e+08	4.4636e+08
C16:0_1	5.79254e+07	5.6192e+07	6.39342e+07	8.24431e+07	7.152e+07	8.05994e+07
C16:0_2	2.37813e+07	2.22623e+07	2.53662e+07	2.26468e+07	1.99865e+07	2.09817e+07
C16:0_3	4.88395e+06	5.08128e+06	5.35594e+06	4130969	3.68134e+06	3.59419e+06
C16:0_4	2.01129e+07	2.00571e+07	2.24482e+07	1.86565e+07	1.53467e+07	1.86402e+07
C16:0_5	4.13034e+06	3.82621e+06	4.79899e+06	4.49398e+06	3.85578e+06	4.10912e+06
C16:0_6	1.69748e+07	1.64134e+07	2.12093e+07	2.0709e+07	1.62374e+07	1.77762e+07
C16:0_7	4.77832e+06	4.14002e+06	6.34251e+06	5.91976e+06	4.7509e+06	4.98177e+06
C16:0_8	2.0967e+07	1.86771e+07	2.62196e+07	2.64247e+07	2.14488e+07	2.36619e+07
C16:0_9	7.05609e+06	5.05859e+06	7.18961e+06	7.61246e+06	5.37521e+06	6.43866e+06
C16:0_10	3.00679e+07	3.10223e+07	3.77095e+07	4.49422e+07	3.88641e+07	4.45874e+07
C16:0_11	9.00054e+06	9.67588e+06	9.86878e+06	1.37055e+07	1.12392e+07	1.19217e+07
C16:0_12	2.63225e+08	2.70583e+08	2.5648e+08	394246263	3.02877e+08	4.00701e+08
C16:0_13	5.44529e+07	5.33799e+07	5.23384e+07	9.9454e+07	7.25642e+07	8.45376e+07
C16:0_14	1.4713e+08	1.45661e+08	1.15437e+08	1.4747e+08	1.72865e+08	168516444
C16:0_15	2.7276e+07	2.94525e+07	2.19026e+07	3.14082e+07	3.25572e+07	3.439e+07
C16:0_16	1.18633e+07	1.05863e+07	1.13179e+07	1.28288e+07	7.31854e+06	6.16668e+06
	Mean			SEM			T-test(P value)
	Control	FASNoe		Control	FASNoe
C16:0_0	3.2249e+08	3.98241e+08	C16:0_0	5.01269e+06	2.4092e+07	C16:0_0	0.0369936
C16:0_1	5.93505e+07	7.81875e+07	C16:0_1	2.34581e+06	3.37596e+06	C16:0_1	0.010167
C16:0_2	2.38033e+07	2.1205e+07	C16:0_2	896065	776036	C16:0_2	0.0934919
C16:0_3	5.10705e+06	3.80217e+06	C16:0_3	136862	166315	C16:0_3	0.00374717
C16:0_4	2.08727e+07	1.75478e+07	C16:0_4	787894	1.10054e+06	C16:0_4	0.0699491
C16:0_5	4.25185e+06	4.15296e+06	C16:0_5	287315	185531	C16:0_5	0.786847
C16:0_6	1.81991e+07	1.82408e+07	C16:0_6	1.51377e+06	1.31157e+06	C16:0_6	0.984387
C16:0_7	5.08695e+06	5.21748e+06	C16:0_7	654263	357409	C16:0_7	0.869521
C16:0_8	2.19546e+07	2.38451e+07	C16:0_8	2.23262e+06	1.43935e+06	C16:0_8	0.515962
C16:0_9	6.43476e+06	6.47544e+06	C16:0_9	689167	646101	C16:0_9	0.967714
C16:0_10	3.29332e+07	4.27979e+07	C16:0_10	2.40398e+06	1.96958e+06	C16:0_10	0.0337229
C16:0_11	9.51507e+06	1.22888e+07	C16:0_11	263220	735247	C16:0_11	0.0237604
C16:0_12	2.63429e+08	3.65941e+08	C16:0_12	4.07262e+06	3.15873e+07	C16:0_12	0.0323203
C16:0_13	5.33904e+07	8.55186e+07	C16:0_13	610433	7.77789e+06	C16:0_13	0.0146358
C16:0_14	1.36076e+08	1.6295e+08	C16:0_14	1.03281e+07	7.84123e+06	C16:0_14	0.106932
C16:0_15	2.62104e+07	3.27851e+07	C16:0_15	2.24367e+06	868278	C16:0_15	0.0522881
C16:0_16	1.12558e+07	8.77133e+06	C16:0_16	369940	2.05578e+06	C16:0_16	0.300045

## Sheet: supplemental figure 1c
supplemental figure 1c
			Mean	SEM	T-test(P value)
	Control	94.6695	100	2.82063
		104.264
		101.066
	FASNoe	63.3262	59.0618	4.26439	0.00131953	P value (Control VS FASNoe )
		50.533
		63.3262
	FASNoe+C75	84.435	87.42	2.67163	0.00487949	P value (FASNoe VS FASNoe+C75)
		85.0746
		92.7505

## Sheet: supplemental figure 1d
supplemental figure 1d
	um2	0-500	500-1000	1000-3000
	Control	94.1909	5.5325	0.276625
		95.8603	4.62225	0.517464
		93.3218	5.65453	0.132985
	FASNoe	90.236	7.98758	1.7764
		87.6033	10.2479	2.14876
		87.6483	10.5297	1.82192
	FASNoe+C75	92.2705	7.56844	0.161031
		93.9587	5.72337	0.317965
		93.1004	6.65938	0.240229
		Mean				SEM				P value (Control VS FASNoe )	P value (FASNoe VS FASNoe+C75)
		Control	FASNoe	FASNoe+C75		Control	FASNoe	FASNoe+C75
	0-500	94.4576	88.4959	93.1099	0-500	0.74485	0.870164	0.487345	0-500	0.00649449	0.00983471
	500-1000	5.26976	9.58842	6.6504	500-1000	0.325665	0.804543	0.532644	500-1000	0.00762075	0.0382165
	1000-3000	0.309025	1.91569	0.239742	1000-3000	0.112166	0.117272	0.0453037	1000-3000	0.00058412	0.000183057

## Sheet: supplemental figure 1e
supplemental figure 1e
		P-RIPK1	RIPK1	P-RIPK3	RIPK3	P-MLKL	MLKL	Cleaved-Caspase3	FASN
	Control	1.03394	0.996046	0.883535	0.941377	0.902192	0.890757	1.0839	0.730156
		1.14439	1.03494	1.23458	1.02763	0.915572	0.991351	0.835021	1.23589
		0.821674	0.969019	0.881882	1.03099	1.18224	1.11789	1.08108	1.03396
	mean	1	1	1	1	1	1	1	1
	sem	0.0946923	0.0191311	0.117293	0.0293277	0.0911997	0.0657104	0.0824935	0.146976
	FASNoe	1.31995	1.0684	2.78744	0.766023	2.96805	1.05118	0.841689	1.54176
		1.34001	1.1477	2.94121	0.784406	3.30989	0.84359	0.828313	1.92342
		1.52993	1.20011	2.18735	0.678371	3.61113	0.96836	1.39246	2.29793
	mean	1.39663	1.13874	2.63867	0.742933	3.29636	0.954376	1.02082	1.92104
	sem	0.066902	0.0382835	0.229983	0.0327145	0.185765	0.0603321	0.18586	0.218292
	p	0.0267571	0.0316228	0.00315596	0.00425667	0.000375194	0.63598	0.923373	0.024898
