# Supplementary material for: Surplus fatty acid synthesis increases oxidative stress in adipocytes and induces lipodystrophy
Source: Nat Commun. 2024 Jan 2;15:133. doi: 10.1038/s41467-023-44393-7 (PMC10761979; doi:10.1038/s41467-023-44393-7)
Supplement: Supplementary file 4 — Source Data [file 41467_2023_44393_MOESM4_ESM.zip › Source data/Supplemental figure 2.xlsx]

## Sheet: Supplemental figure 2a
Supplemental figure 2a
	Scrambled	shSNAIL	shSLUG	shSNAIL+shSLUG
	100.934	150.771	156.895	179.486
	99.4103	137.761	110.597	189.421
	99.6552	156.324	142.633	138.087
	Scrambled	shSNAIL	shSLUG	shSNAIL+shSLUG
Mean	100	148.285	136.708	168.998
SEM	0.472568	5.50091	13.6895	15.7193
T-test(P value)		0.000942063	0.0552342	0.0118063
		Scrambled VS shSNAIL	Scrambled VS shSLUG	Scrambled VS shSNAIL+shSLUG

## Sheet: Supplemental figure 2c
Supplemental figure 2c
	Scrambled	shSNAIL+sHSLUG
		-	NEC-1	Z-VAD	LIP-1
	97.9747	47.8481	83.5443	39.4937	65.3165
	98.7342	40.2532	107.089	40.2532	47.8481
	103.291	39.4937	67.9747	42.1519	63.7975
	Scrambled	shSNAIL+sHSLUG
		-	NEC-1	Z-VAD	LIP-1
Mean	100	42.5316	86.2025	40.6329	58.9873
SEM	1.66011	2.66725	11.3692	0.790506	5.58685
T-test(P value)		5.25395e-05	0.0201275	0.532385	0.0565053
		Scrambled VS shSNAIL+shSLUG	shSNAIL+shSLUG VS shSNAIL+shSLUG+NEC-1	shSNAIL+shSLUG VS shSNAIL+shSLUG+ZVAD	shSNAIL+shSLUG VS shSNAIL+shSLUG+LIP-1

## Sheet: Supplemental figure 2d
Supplemental figure 2d
	Scrambled	shSNAIL+sHSLUG
		-	NEC-1	Z-VAD	LIP-1
	86.337	139.453	112.058	128.958	136.561
	111.542	141.375	90.9441	139.742	129.805
	102.121	160.196	100.53	126.975	122.14
	Scrambled	shSNAIL+sHSLUG
		-	NEC-1	Z-VAD	LIP-1
Mean	100	147.008	101.178	131.892	129.502
SEM	7.3529	6.61718	6.10375	3.96688	4.16559
T-test(P value)		0.00895716	0.00702706	0.121656	0.0887382
		Scrambled VS shSNAIL+shSLUG	shSNAIL+shSLUG VS shSNAIL+shSLUG+NEC-1	shSNAIL+shSLUG VS shSNAIL+shSLUG+ZVAD	shSNAIL+shSLUG VS shSNAIL+shSLUG+LIP-1

## Sheet: Supplemental figure 2e
Supplemental figure 2e
		Scrambled	shSNAIL+shSLUG	shSNAIL+shSLUG+GSH
		103.343	150.562	128.973
		89.971	215.199	122.242
		106.686	223.891	128.727
	Mean	100	196.551	126.647
	SEM	5.1065	23.1311	2.2038
	T-test(P value)		0.0151489	0.0396113
			Scrambled VS shSNAIL+shSLUG	shSNAIL+shSLUG VS shSNAIL+shSLUG+GSH

## Sheet: Supplemental figure 2g
Supplemental figure 2g

## Sheet: Supplemental figure 2h
Supplemental figure 2h
		FASN	ACC1	ACLY	MED20
	DMSO	0.889659	0.832725	0.764025	0.804994
		1.21721	1.27896	0.98409	1.08657
		0.893131	0.888311	1.25188	1.10843
	mean	1	1	1	1
	sem	0.10861	0.140402	0.141057	0.097707
	4-OHT	3.79319	6.48006	7.30475	0.329454
		2.50686	7.72962	8.4145	0.378423
		2.84642	6.37549	6.87748	0.258135
	mean	3.04882	6.86172	7.53225	0.322004
	sem	0.384876	0.434996	0.458045	0.0349233
	T-test(P value)	0.00687066	0.00021314	0.000167805	0.00283422

## Sheet: Supplemental figure 2i
Supplemental figure 2i
	DMSO			4-OHT
C14:0_0	4.76133e+07	4.81089e+07	3.12173e+07	4.13424e+07	4.45812e+07	3.99244e+07
C14:0_1	7.37136e+06	7.45316e+06	5.11429e+06	6.82157e+06	7.42962e+06	6.43916e+06
C14:0_2	1.06203e+06	1.05891e+06	1.00204e+06	1.44983e+06	1.43525e+06	1.24706e+06
C14:0_3	114625	134691	138227	194314	194969	186104
C14:0_4	358350	357420	521458	897923	903568	767096
C14:0_5	73730	78961.4	98942.1	178893	164410	180214
C14:0_6	380877	337843	584493	1.05796e+06	1.08146e+06	891239
C14:0_7	88542.2	71831.8	115572	170445	189887	151249
C14:0_8	388416	335059	626458	1.02175e+06	944287	857685
C14:0_9	175885	126370	138896	200327	218569	199507
C14:0_10	254568	268509	458024	711911	752772	599966
C14:0_11	35387	50945.5	56973.2	93589	94518.4	79900.6
C14:0_12	1.20992e+06	1.38692e+06	1.02273e+06	1.76645e+06	1.81519e+06	2.58234e+06
C14:0_13	189032	192798	284509	298125	407920	376556
C14:0_14	115302	89828.3	127107	165084	181486	187326
	Mean			SEM			T-test(P value)
	DMSO	4-OHT		DMSO	4-OHT
C14:0_0	4.23131e+07	4.19494e+07	C14:0_0	5.54978e+06	1.37812e+06	C14:0_0	0.952327
C14:0_1	6.64627e+06	6.89678e+06	C14:0_1	766354	288384	C14:0_1	0.77491
C14:0_2	1.04099e+06	1.37738e+06	C14:0_2	19495.9	65296.6	C14:0_2	0.00783735
C14:0_3	129181	191796	C14:0_3	7349.03	2852.21	C14:0_3	0.00136045
C14:0_4	412409	856196	C14:0_4	54524.8	44579.6	C14:0_4	0.0032423
C14:0_5	83877.8	174505	C14:0_5	7682.02	5062.24	C14:0_5	0.000595658
C14:0_6	434405	1.01022e+06	C14:0_6	76065.7	59876.1	C14:0_6	0.00400776
C14:0_7	91982.1	170527	C14:0_7	12743.4	11153.9	C14:0_7	0.00974912
C14:0_8	449978	941240	C14:0_8	89574.2	47385.6	C14:0_8	0.00835231
C14:0_9	147050	206134	C14:0_9	14863.7	6221.77	C14:0_9	0.0214521
C14:0_10	327033	688216	C14:0_10	65618.6	45674.4	C14:0_10	0.0106776
C14:0_11	47768.6	89336	C14:0_11	6430.67	4725.31	C14:0_11	0.00647658
C14:0_12	1.20652e+06	2.05466e+06	C14:0_12	105148	264215	C14:0_12	0.0406367
C14:0_13	222113	360867	C14:0_13	31217	32651.5	C14:0_13	0.0372351
C14:0_14	110746	177965	C14:0_14	11000	6657.87	C14:0_14	0.00639308

## Sheet: Supplemental figure 2j
Supplemental figure 2j
		DMSO			4-OHT
	C16:1_0	1.45817e+08	1.54062e+08	1.65522e+08	2.24768e+08	2.33605e+08	2.41612e+08
	C16:1_1	2.83662e+07	2.94845e+07	3.15924e+07	4.5634e+07	4.53988e+07	4.5828e+07
	C16:1_2	3.57236e+06	3.7667e+06	3.75832e+06	5.45984e+06	5.51629e+06	6.24396e+06
	C16:1_3	335510	354082	405594	501614	577874	508979
	C16:1_4	601899	680376	727058	1.13012e+06	1.10805e+06	1.14864e+06
	C16:1_5	144784	164361	151583	244960	267071	288950
	C16:1_6	808892	853934	952347	1.31262e+06	1.28856e+06	1.37018e+06
	C16:1_7	215460	179528	249272	277296	325346	311850
	C16:1_8	1.25879e+06	1.30238e+06	1.56112e+06	2.10762e+06	2.25119e+06	2.21624e+06
	C16:1_9	276204	288531	288032	449000	475070	497293
	C16:1_10	1.31899e+06	1.39256e+06	1.64727e+06	2.37528e+06	2.28278e+06	2.45547e+06
	C16:1_11	257081	258715	300641	412813	430536	427024
	C16:1_12	1.17243e+06	1.11388e+06	1.56373e+06	2.39098e+06	2.4957e+06	2.60796e+06
	C16:1_13	171508	185036	231796	366612	359580	359442
	C16:1_14	8.41335e+06	8.56141e+06	1.46066e+07	2.80916e+07	2.67346e+07	2.86605e+07
	C16:1_15	1.58866e+06	1.75154e+06	3.00387e+06	5.37718e+06	6.23314e+06	5.54031e+06
	C16:1_16	168748	185300	292069	528354	520426	487157
		Mean			SEM			T-test(P value)
		DMSO	4-OHT		DMSO	4-OHT
	C16:1_0	1.55134e+08	2.33328e+08	C16:1_0	5.71349e+06	4.86454e+06	C16:1_0	0.00047904
	C16:1_1	2.98144e+07	4.56203e+07	C16:1_1	945809	124075	C16:1_1	7.77027e-05
	C16:1_2	3.69913e+06	5.74003e+06	C16:1_2	63427.4	252492	C16:1_2	0.00142988
	C16:1_3	365062	529489	C16:1_3	20963.1	24285.9	C16:1_3	0.00686135
	C16:1_4	669778	1.12894e+06	C16:1_4	36516.7	11730.4	C16:1_4	0.000279017
	C16:1_5	153576	266994	C16:1_5	5738.55	12698.9	C16:1_5	0.00123995
	C16:1_6	871724	1.32379e+06	C16:1_6	42356.5	24214.5	C16:1_6	0.000754506
	C16:1_7	214753	304831	C16:1_7	20136.5	14307.9	C16:1_7	0.0218381
	C16:1_8	1.37409e+06	2.19168e+06	C16:1_8	94355.4	43226.4	C16:1_8	0.00140377
	C16:1_9	284256	473788	C16:1_9	4028.35	13955.7	C16:1_9	0.000199127
	C16:1_10	1.45294e+06	2.37118e+06	C16:1_10	99459.1	49893.5	C16:1_10	0.00117629
	C16:1_11	272146	423458	C16:1_11	14255.4	5418.02	C16:1_11	0.000579314
	C16:1_12	1.28335e+06	2.49821e+06	C16:1_12	141206	62650.2	C16:1_12	0.0014129
	C16:1_13	196113	361878	C16:1_13	18263.9	2367.38	C16:1_13	0.000843545
	C16:1_14	1.05271e+07	2.78289e+07	C16:1_14	2.0402e+06	571276	C16:1_14	0.00122415
	C16:1_15	2.11469e+06	5.71688e+06	C16:1_15	447069	262392	C16:1_15	0.00225313
	C16:1_16	215372	511979	C16:1_16	38644.7	12620.3	C16:1_16	0.00187622

## Sheet: Supplemental figure 2l
Supplemental figure 2I
			DCFDA
			DMSO	4-OHT(8DAT)	4-OHT+C75(8DAY)
			1.02082	1.65053	1.426
			0.953292	2.01688	1.36185
			1.02589	1.63872	1.18289
			DCFDA
			DMSO	4-OHT(8DAT)	4-OHT+C75(8DAY)
		Mean	1	1.76871	1.32358
		SEM	0.0233997	0.124132	0.0727403
		T-test(P value)		0.00368611	0.0364367
				DMSO VS 4-OHT	4-OHT VS 4-OHT+C75

## Sheet: Supplemental figure 2m
Supplemental figure 2m

[truncated: 1 more sheets: Supplemental figure 2n]
