# Supplementary material for: Surplus fatty acid synthesis increases oxidative stress in adipocytes and induces lipodystrophy
Source: Nat Commun. 2024 Jan 2;15:133. doi: 10.1038/s41467-023-44393-7 (PMC10761979; doi:10.1038/s41467-023-44393-7)
Supplement: Supplementary file 4 — Source Data [file 41467_2023_44393_MOESM4_ESM.zip › Source data/Supplemental figure 3.xlsx]

## Sheet: Supplemental figure 3a
Supplemental figure 3a
		iWAT Med20	gWAT Med20	BAT Med20	Liver Med20
	Med20f/f	1.24423	0.65523	0.816095	0.785907
		0.949167	1.13473	1.02998	1.01241
		0.806605	1.21004	1.15392	1.20168
	mean	1	1	1	1
	sem	0.128863	0.173751	0.0986675	0.120183
	Med20-AKO	0.328657	0.242334	0.351937	1.14558
		0.223781	0.125207	0.34983	1.12315
		0.364144	0.109553	0.28404	0.763656
	mean	0.305527	0.159031	0.328603	1.01079
	sem	0.0421375	0.0418957	0.0222893	0.123739
	T test (P value)	0.00687492	0.00927234	0.00267387	0.953105

## Sheet: Supplemental figure 3c
Supplementary figure 3c
														Mean			SEM			T test (P value)
Iwat		Med20f/f					Med20-AKO							Med20f/f	Med20-AKO		Med20f/f	Med20-AKO		Med20f/f VS Med20-AKO
	Med20	0.93437	1.09126	0.9173	1.4634	0.59367	0.415065	0.208935	0.215199	0.448549	0.395616		Med20	1	0.336673	Med20	0.141301	0.0515794	Med20	0.00225696
	Adgre1	0.972181	0.923085	0.862536	1.08646	1.15574	3.23232	2.76909	3.13778	4.76808	5.33898		Adgre1	1	3.84925	Adgre1	0.0535332	0.505819	Adgre1	0.000509261
	Cd11c	0.521782	0.66517	0.83632	0.925443	2.05129	4.4369	5.24365	4.99008	7.24438	2.53604		Cd11c	1	4.89021	Cd11c	0.271878	0.755798	Cd11c	0.0012827
	Il6	1.2417	1.28399	0.868625	1.15015	0.455536	3.30021	4.34354	4.73546	4.32443	4.17591		Il6	1	4.17591	Il6	0.154161	0.237709	Il6	3.59718e-06
	Il1b	1	1.24833	0.618894	0.631656	1.50112	4.14824	3.9777	6.07033	8.17179	9.3994		Il1b	1	6.35349	Il1b	0.172294	1.07637	Il1b	0.0011771
														Mean			SEM			T test (P value)
Gwat		Med20f/f					Med20-AKO							Med20f/f	Med20-AKO		Med20f/f	Med20-AKO		Med20f/f VS Med20-AKO
	Med20	1.17362	0.779543	1.05635	0.882905	1.10758	0.353004	0.366949	0.27728	0.200207	0.29936		Med20	1	0.29936	Med20	0.0732137	0.0298033	Med20	2.0731e-05
	Adgre1	0.535258	1.33274	1.31344	0.694103	1.12446	1.8874	2.17664	2.60785	2.38707	3.64007		Adgre1	1	2.53981	Adgre1	0.163402	0.299671	Adgre1	0.00197253
	Cd11c	0.980231	1.19996	0.843007	0.903669	1.07314	3.15577	4.34115	6.07125	2.49519	3.47365		Cd11c	1	3.9074	Cd11c	0.0631068	0.617164	Cd11c	0.00156867
	Il6	1.22779	0.967915	0.804296	1.11507	0.884931	4.62255	2.85716	2.66468	1.95551	3.63013		Il6	1	3.146	Il6	0.0767136	0.455353	Il6	0.00165036
	Il1b	1.19626	1.01759	0.914888	0.69889	1.17238	4.00115	4.85455	1.69055	3.67088	3.35995		Il1b	1	3.51542	Il1b	0.0912281	0.519985	Il1b	0.00141822

## Sheet: Supplemental figure 3d
supplemental figure 3d
														Mean			SEM			T test (P value)
		Med20f/f					Med20-AKO							Med20f/f	Med20-AKO		Med20f/f	Med20-AKO		Med20f/f VS Med20-AKO
	Med20	0.60477	0.75606	0.811276	1.25837	1.56952	0.467487	0.364721	0.367286	0.439509	0.559694		Med20	1	0.439739	Med20	0.179226	0.0360808	Med20	0.0154761
	Acly	0.62465	0.717667	0.851398	1.01907	1.78721	2.69677	2.52455	2.41871	1.7428	0.920764		Acly	1	2.06072	Acly	0.207695	0.327752	Acly	0.0256992
	Acc1	1.07798	0.825415	0.952278	1.01782	1.12651	2.6718	2.42215	2.92711	2.21666	2.16171		Acc1	1	2.47989	Acc1	0.052517	0.143299	Acc1	1.06786e-05
	Fasn	1.01615	0.724945	1.09244	1.16216	1.00431	2.01897	1.70991	2.12735	1.22489	1.76432		Fasn	1	1.76909	Fasn	0.0744223	0.156599	Fasn	0.00218023

## Sheet: Supplemental figure 3e
Supplementary figure 3e

## Sheet: Supplemental figure 3f
Supplemental figure 3f
		FASN	ACC1	ACLY	MED20
	Med20f/f	1.14661	1.10994	1.04369	1.01094
		0.811442	0.982134	0.936183	0.929921
		1.04195	0.907923	1.02013	1.05914
	mean	1	1	1	1
	sem	0.0990012	0.058998	0.0326255	0.0377009
	Med20-AKO	2.04916	2.33559	3.76064	0.513223
		1.53423	2.40695	4.22228	0.599875
		1.3314	2.52537	3.37101	0.16088
	mean	1.63826	2.42264	3.78464	0.424659
	sem	0.213629	0.055344	0.246034	0.134241
	T test (P value)	0.0534943	6.1393e-05	0.000359369	0.0145382

## Sheet: Supplemental figrue 3g
Supplemental figure 3g

## Sheet: Supplemental figure 3h
Supplemental figure 3h
			MED20
			Day 0	Day 9
		Med20f/f	0.792347	0.992684
			1.01114	0.96277
			1.19651	1.04455
		mean	1	1
		sem	0.116805	0.0238882
		Med20-AKO	1.08371	0.293236
			1.16509	0.256163
			1.18747	0.29428
		mean	1.14542	0.281226
		sem	0.0315273	0.0125351
		T test (P value)	0.295658	1.17953e-05

## Sheet: Supplemental figure 3j
Supplemental figure 3j
		Day after differentiation	Med20f/f			Med20-AKO
		9	96	109.44	94.56	91.68	105.6	87.84
		12	92.4296	99.2958	108.275	73.4155	75	77.1127
		15	95.5056	99.4382	105.056	50	52.809	49.4382
		18	88.3817	112.033	99.5851	32.9876	36.722	34.2324
			Med20f/f		Med20-AKO
		Day after differentiation	mean	sem	mean	sem	T test (P value)
		9	100	4.73827	95.04	5.39511	0.527706
		12	100	4.58761	75.1761	1.07091	0.0062146
		15	100	2.77128	50.7491	1.04265	7.65271e-05
		18	100	6.83074	34.6473	1.09782	0.000700404

## Sheet: Supplemental figure 3k
Supplemental figure 3k
		Day after differentiation	Med20f/f			Med20-AKO
		9	115.272	88.8769	95.8513	106.92	103.364	87.045
		12	111.403	82.2183	106.379	156.094	142.758	166.363
		15	107.41	105.221	87.3684	174.274	161.468	180.688
		18	100.626	99.1951	100.179	150.822	160.967	178.944
			Med20f/f		Med20-AKO
		Day after differentiation	mean	sem	mean	sem	T test (P value)
		9	100	7.89686	99.11	6.11921	0.933295
		12	100	9.00835	155.071	6.8334	0.00821603
		15	100	6.34736	172.143	5.64947	0.00105529
		18	100	0.422655	163.577	8.22233	0.0015141
