# Supplementary material for: Surplus fatty acid synthesis increases oxidative stress in adipocytes and induces lipodystrophy
Source: Nat Commun. 2024 Jan 2;15:133. doi: 10.1038/s41467-023-44393-7 (PMC10761979; doi:10.1038/s41467-023-44393-7)
Supplement: Supplementary file 4 — Source Data [file 41467_2023_44393_MOESM4_ESM.zip › Source data/Supplemental figure 4.xlsx]

## Sheet: Supplemental figure 4a
							Supplemental figure 4a
								BAT(g)
										2 weeks	4 weeks	5 weeks	7 weeks	9 weeks	14 weeks
									Med20f/f	0.04	0.044	0.058	0.065	0.067	0.057
										0.065	0.059	0.045	0.068	0.052	0.096
										0.049	0.072	0.078	0.079	0.09	0.058
										0.056	0.045	0.11	0.072	0.1	0.052
											0.032	0.068	0.077	0.092	0.054
														0.08
									mean	0.0525	0.0504	0.0718	0.0722	0.0801667	0.0634
									sem	0.00529937	0.00688912	0.0100432	0.00263439	0.00729574	0.00821949
									Med20-AKO	0.03	0.046	0.027	0.042	0.035	0.024
										0.057	0.037	0.044	0.029	0.038	0.022
										0.049	0.042	0.043	0.049	0.041	0.027
										0.038	0.035	0.045	0.03	0.023	0.023
											0.038	0.045	0.032	0.021	0.036
														0.034
									mean	0.0435	0.0396	0.0408	0.0364	0.032	0.0264
									sem	0.00595119	0.00196469	0.00316754	0.0039064	0.00332666	0.00254165
									p(Med20f/f VS Med20-AKO)	0.301842	0.170091	0.0276148	6.31604e-05	0.000130876	0.0026137

## Sheet: Supplemental figure 4b
Supplemental figure 4b
	iWAT(g)
			2 weeks	4 weeks	5 weeks	7 weeks	9 weeks	14 weeks
		Med20f/f	0.024	0.073	0.123	0.15	0.16	0.2
			0.121	0.068	0.079	0.26	0.18	0.34
			0.083	0.13	0.097	0.19	0.22	0.23
			0.062	0.105	0.24	0.19	0.24	0.22
				0.09	0.18	0.24	0.23	0.22
					0.17		0.31
		mean	0.0725	0.0932	0.148167	0.206	0.223333	0.242
		sem	0.0202587	0.0112845	0.0244669	0.0196469	0.0213957	0.02498
		Med20-AKO	0.025	0.092	0.037	0.09	0.09	0.11
			0.154	0.087	0.16	0.1	0.13	0.08
			0.092	0.19	0.122	0.14	0.08	0.1
			0.087	0.12	0.12	0.13	0.13	0.19
				0.13	0.12	0.14	0.12	0.12
					0.12		0.17
		mean	0.0895	0.1238	0.113167	0.12	0.12	0.12
		sem	0.0263518	0.0184402	0.0165457	0.0104881	0.0131656	0.0187083
		p(Med20f/f VS Med20-AKO)	0.627309	0.194673	0.26342	0.00479862	0.00209954	0.00448653

## Sheet: Supplemental figure 4c
Supplemental figure 4c
	gWAT(g)
			2 weeks	4 weeks	5 weeks	7 weeks	9 weeks	14 weeks
		Med20f/f	0.005	0.022	0.06	0.21	0.24	0.32
			0.02	0.025	0.029	0.3	0.23	0.47
			0.008	0.05	0.053	0.27	0.26	0.31
			0.017	0.09	0.16	0.23	0.33	0.33
				0.081	0.11	0.23	0.29	0.3
					0.088		0.27
		mean	0.0125	0.0536	0.0833333	0.248	0.27	0.346
		sem	0.00357071	0.0139735	0.0191723	0.0162481	0.0148324	0.0314006
		Med20-AKO	0.007	0.02	0.051	0.17	0.16	0.11
			0.016	0.024	0.12	0.14	0.19	0.09
			0.01	0.19	0.08	0.23	0.15	0.1
			0.013	0.08	0.15	0.2	0.16	0.1
				0.12	0.18	0.17	0.14	0.16
					0.11		0.19
		mean	0.0115	0.0868	0.115167	0.182	0.165	0.112
		sem	0.00193649	0.0317843	0.018992	0.0152971	0.00846562	0.0124097
		p(Med20f/f VS Med20-AKO)	0.813746	0.366964	0.26546	0.0182148	0.000108583	0.000120763

## Sheet: Supplemental figure 4d
	Supplemental figure 4d
	Plasma Leptin
			2 weeks	4 weeks	5 weeks	7 weeks	9 weeks	14 weeks
		Med20f/f	0.908523	1.06449	1.48125	2.02415	1.88437	2.23892
			1.27642	1.35318	0.151705	2.58693	2.59261	3.42614
			0.897159	1.13125	1.05597	1.275	2.94801	3.15246
			0.672727	0.97642	2.3071	2.13153	1.68068	1.62699
				0.997159	2.16903	2.67396	1.39773	1.3858
					1.43573		2.1544
		mean	0.938707	1.1045	1.43346	2.13831	2.10963	2.36606
		sem	0.111783	0.0678548	0.351682	0.249656	0.289594	0.404073
		Med20-AKO	1.18466	1.0125	0.0920455	1.67045	0.957955	1.19318
			1.19318	1.67983	2.03182	0.879545	1.84347	0.679261
			1.0125	0.872727	1.53239	0.715909	1.09602	1.24261
			1.35987	1.5625	1.36875	0.64858	0.717614	1.52131
				0.816761	1.19744	0.978622	1.25881	1.5767
					1.25626		1.1775
		mean	1.18755	1.18886	1.24645	0.978622	1.17523	1.24261
		sem	0.0634445	0.180299	0.286263	0.182537	0.189264	0.159546
		p(Med20f/f VS Med20-AKO)	0.134048	0.673026	0.661069	0.00562606	0.00792872	0.0323123

## Sheet: Supplemental figure 4e
Supplemental figure 4e
	Liver(g)
			2 weeks	4 weeks	5 weeks	7 weeks	9 weeks	14 weeks
		Med20f/f	0.14	0.539	0.762	1.28	1.25	1.26
			0.26	0.411	0.605	1.19	1.07	1.25
			0.21	0.61	0.646	1.26	1.13	1.28
			0.19	0.61	1.1	1.19	1.15	1.15
				0.46	1.04	1.35	1.28	1.21
					0.99		1.16
		mean	0.2	0.526	0.857167	1.254	1.17333	1.23
		sem	0.0248328	0.0399137	0.0870396	0.0300998	0.0319026	0.0230217
		Med20-AKO	0.17	0.608	0.51	1.17	1.25	1.56
			0.26	0.414	0.95	1.11	1.49	1.41
			0.2	0.93	0.71	1.17	1.47	1.61
			0.23	0.67	1.1	1.39	1.43	1.47
				0.73	1.11	1.16	1.22	1.57
					0.98		1.39
		mean	0.215	0.6704	0.893333	1.2	1.375	1.524
		sem	0.0193649	0.0838389	0.0967701	0.0487852	0.0466011	0.0365513
		p(Med20f/f VS Med20-AKO)	0.650689	0.158528	0.78677	0.373755	0.0050882	0.000136984

## Sheet: Supplemental figure 4f
	Supplemental figure 4f
	Liver Triglyceride
			2 weeks	4 weeks	5 weeks	7 weeks	9 weeks	14 weeks
		Med20f/f	9.87534	10.9395	12.1559	13.1563	24.0808	15.8205
			8.83542	19.2561	18.0543	12.8266	24.1045	18.5417
			9.54667	17.7714	20.3295	18.0933	12.1904	14.4395
			11.2524	18.549	19.8971	22.9796	11.5024	19.5496
				13.2243	17.7647	16.7656	13.1563	26.3208
					14.2665		12.8266
		mean	9.87745	15.948	17.0769	16.7643	16.3102	18.9344
		sem	0.507087	1.63611	1.31798	1.85633	2.47187	2.06146
		Med20-AKO	8.70418	20.4529	8.16327	14.7188	22.1635	29.6216
			9.84563	14.3267	17.193	23.822	21.0564	28.8514
			7.21655	18.6161	16.2245	23.2695	21.7368	30.9918
			9.12554	14.2537	26.9092	22.7374	23.7245	30.2626
				18.6536	25.7445	21.2725	23.122	28.8081
					18.8522		24.2695
		mean	8.72297	17.2606	18.8478	21.164	22.6788	29.7071
		sem	0.554682	1.25733	2.80671	1.66622	0.503499	0.418733
		p(Med20f/f VS Med20-AKO)	0.17541	0.542478	0.580533	0.115773	0.0301488	0.000905896
