# Supplementary material for: Surplus fatty acid synthesis increases oxidative stress in adipocytes and induces lipodystrophy
Source: Nat Commun. 2024 Jan 2;15:133. doi: 10.1038/s41467-023-44393-7 (PMC10761979; doi:10.1038/s41467-023-44393-7)
Supplement: Supplementary file 4 — Source Data [file 41467_2023_44393_MOESM4_ESM.zip › Source data/Supplemental figure 5.xlsx]

## Sheet: Supplemental figure 5b
Supplemental figure 5b
	Body weight
		week	0	1	2	3	4	5	6	7	8
	Vehicle	Med20f/f	17	19.44	20.77	21.32	22.3	22.5	23.66	24.63	24.9
			17.4	18.5	20.1	21.18	22.4	22.65	23.3	23.9	24.28
			17.64	18.54	21.75	23.27	23.8	24.13	25.24	26.5	27.17
			14.34	18.74	22.09	23.18	24.16	24.3	25.5	25.93	26.65
			15.74	19.25	20.97	21.95	22.5	23.33	24	23.6	24.34
			19.28	21.1	22.2	23.02	24.5	24.31	25.67	26	26.53
		mean	16.9	19.2617	21.3133	22.32	23.2767	23.5367	24.5617	25.0933	25.645
		sem	0.692127	0.399353	0.339869	0.390239	0.403168	0.338444	0.419892	0.495632	0.524091
	NEC-1	Med20f/f	18.5	20.4	21.3	21.75	23.32	23.12	24.42	25.06	25.44
			15.67	21.3	22.8	24.41	25.14	25.42	26.75	27.21	28.8
			16	18.6	20.46	21.88	22	21.97	22.7	23.6	23.63
			18	20.3	21.93	23.26	24.17	24.4	25.4	26.62	26.63
			15.3	19	20.24	21.23	22.21	22.42	23.33	25	25.05
			16.66	21.5	22.68	23.38	24.81	24.95	25.94	27.11	27.72
		mean	16.6883	20.1833	21.5683	22.6517	23.6083	23.7133	24.7567	25.7667	26.2117
		sem	0.530462	0.48126	0.44529	0.497389	0.539465	0.576701	0.636818	0.588714	0.769404
		P(Vehicle vs NEC-1)Med20f/f	0.813121	0.171309	0.658677	0.611279	0.633019	0.796988	0.80341	0.402127	0.556296
	Vehicle	Med20-AKO	14.58	17.06	19.32	20.66	21.38	22.03	23.45	24.15	24.79
			16.22	15	19.59	21.5	21.79	23.21	25.05	26	27.73
			14.66	18	20.35	21.54	22	22.75	24.12	25.25	25.36
			14.78	18.2	19.81	20.66	21.78	22.24	23.61	23.8	24.45
			13	17	18.86	20.4	21.3	21.8	22.83	23.6	24
			20.26	23.12	24	25.22	26.05	26.15	27.65	28.1	28.45
		mean	15.5833	18.0633	20.3217	21.6633	22.3833	23.03	24.4517	25.15	25.7967
		sem	1.02396	1.11226	0.763061	0.737137	0.741344	0.65783	0.708023	0.699047	0.753294
	NEC-1	Med20-AKO	15.88	20.1	23.31	25.15	26.1	25.91	27.41	27.73	29
			18.8	23.3	25	25.38	26.9	26.7	27.88	28.66	29.42
			17.5	20.39	21.05	22.08	22.66	22.4	23.5	23.8	24.74
			18.6	22.2	23.07	24	25.04	25.18	26.4	26.6	27.9
			16	19.64	22.93	22.87	24	23.78	25.15	25.23	26.63
			12.52	18.1	21.08	21.3	23.13	24.2	25.54	25.9	27.3
		mean	16.55	20.6217	22.74	23.4633	24.6383	24.695	25.98	26.32	27.4983
		sem	0.951487	0.759668	0.610715	0.677056	0.683357	0.63458	0.654833	0.713139	0.695483
		P(Vehicle vs NEC-1)Med20-AKO	0.628476	0.143805	0.0654088	0.17423	0.0927125	0.171495	0.23481	0.39319	0.209999

## Sheet: Supplemental figure 5c
Supplemental figure 5c	GTT
				0 min	15 min	30 min	60 min	90 min	120 min
		Vehicle	Med20f/f	88.2	262.8	255.6	189	154.8	102.6
				77.4	270	201.6	201.6	140.4	129.6
				86.4	248.4	259.2	221.4	122.4	91.8
				79.2	266.4	243	228.6	160.2	93.6
				88.2	261	248.4	207	158.4	127.8
				102.6	255.6	241.2	136.4	97.2	93.6
			mean	87	260.7	241.5	197.333	138.9	106.5
			sem	3.64966	3.16639	8.47361	13.4793	10.1655	7.19124
		NEC-1	Med20f/f	73.8	230.4	210.6	145.8	124.8	84.6
				91.8	250.2	232.2	207	153	104.4
				70.2	318.6	304.2	203.4	151.2	115.2
				77.4	262.8	244.8	190.8	135	108
				79.2	246.6	234	194.4	131.4	99
				75.6	246.6	232.2	207	122	97.2
			mean	78	259.2	243	191.4	136.233	101.4
			sem	3.03579	12.6086	13.0547	9.52092	5.36443	4.27645
			P(Vehicle vs NEC-1)Med20f/f	0.0872171	0.910425	0.925124	0.72667	0.821215	0.555751
		Vehicle	Med20-AKO	129.6	320.4	259.2	174.6	131.4	115.2
				102.6	284.4	266.4	246.6	176.4	108
				111.6	282.6	248.4	178.2	138.6	113.4
				95.4	266.4	217.8	207	172.8	93.6
				111.6	286.2	273.6	189	136.8	104.4
				112.4	294	254	196	154	102
			mean	110.533	289	253.233	198.567	151.667	106.1
			sem	4.69487	7.28395	7.96499	10.7481	7.88732	3.24376
		NEC-1	Med20-AKO	109.8	275.4	255.6	192.6	115.2	118.8
				108	254	225	153	109.8	108
				102.6	261	246.6	151.2	109.8	106.2
				91.8	273.6	253.8	124.2	104.4	102.6
				102.6	275.4	219.6	154.8	127.8	120.6
				91.8	276	225	167.4	109.8	93.6
			mean	101.1	269.233	237.6	157.2	112.8	108.3
			sem	3.16639	3.83299	6.60545	9.13893	3.30817	4.14174
			P(Vehicle vs NEC-1)Med20-AKO	0.126716	0.037219	0.161771	0.0149867	0.00106775	0.684649

## Sheet: Supplemental figure 5d
Supplemental figure 5d	ITT
				0 min	15 min	30 min	60 min	90 min	120 min
		Vehicle	Med20f/f	131.4	104.4	75.6	30.6	30.6	48.6
				144	66.6	82.8	82.8	79.2	100.8
				145.8	88.2	84.6	55.8	70.2	66.6
				142.2	79.2	73.8	52.2	64.8	57.6
				160.2	75.6	79.2	84.6	82.8	100.8
				187.2	138.6	97.2	106.2	111.6	124.2
			mean	151.8	92.1	82.2	68.7	73.2	83.1
			sem	8.01848	10.6734	3.43628	11.1776	10.7967	12.1498
		NEC-1	Med20f/f	126	86.4	68.4	64.8	66.6	66.6
				140.4	91.8	77.4	61.2	63	64.8
				149.4	93.6	77.4	59.4	64.8	73.8
				124.2	81	73.8	61.2	64.8	79.2
				154.8	86.4	81	104.4	75.6	82.8
				145.8	82.8	81	70.2	84.6	84.6
			mean	140.1	87	76.5	70.2	69.9	75.3
			sem	5.12113	2.00798	1.95806	7.01769	3.45977	3.39676
			P(Vehicle vs NEC-1)Med20f/f	0.246946	0.648724	0.180095	0.911762	0.776945	0.550215
		Vehicle	Med20-AKO	192.6	122.4	106.2	104.4	109.8	106.2
				181.8	142.2	122.4	111.6	122.4	138.6
				190.8	113.4	102.6	104.4	109.8	113.4
				181.8	104.4	99	88.2	95.4	106.2
				165.6	131.4	109.8	97.2	97.2	93.6
				180.6	123.4	110	102	100	104
			mean	182.2	122.867	108.333	101.3	105.767	110.333
			sem	3.91816	5.40905	3.3032	3.23636	4.17657	6.22547
		NEC-1	Med20-AKO	180	124.2	102.6	95.4	104.4	102.6
				153	111.6	97.2	97.2	106.2	104.4
				149.4	120.6	100.8	97.2	104.4	117
				120.6	99	90	61.2	93.6	95.4
				151.2	122.4	104.4	97.2	106.2	115.2
				151.2	122.4	99	88.2	93.6	104.4
			mean	150.9	116.7	99	89.4	101.4	106.5
			sem	7.68492	3.98221	2.07846	5.81722	2.48837	3.33257
			P(Vehicle vs NEC-1)Med20-AKO	0.00462395	0.380181	0.0378613	0.104128	0.390201	0.599115

## Sheet: Supplemental figure 5e
Supplemental figure 5e
	Vehi	1		Fat mass	Lean mass
			Med20f/f	8.15085	80.1703
				6.75878	82.0015
				6.57084	85.2977
				6.93541	83.233
				7.42268	81.3254
				7.21436	82.2584
			mean	7.17549	82.3811
			sem	0.231721	0.716328
		2	Med20-AKO	4.66087	86.7826
				2.7758	88.3025
				3.06199	94.3913
				2.49513	88.1481
				3.49678	84.6865
				3.32641	89.3654
			mean	3.30283	88.6128
			sem	0.309332	1.32961
			p value(Ctrl VS AKO)vehicle (1 VS 2)	1.56091e-06	0.00205678
	NEC-1	3	Med20f/f	9.17423	78.7701
				9.2986	82.8927
				6.02901	85.8985
				7.26614	84.501
				6.85462	83.1424
				7.53265	82.1942
			mean	7.69254	82.8998
			sem	0.530775	0.986013
		4	Med20-AKO	7.69897	85.1322
				7.99078	83.4431
				6.04965	87.4113
				5.32819	82.5869
				5.28638	86.2285
				7.52354	80.1149
			mean	6.64625	84.1528
			sem	0.504252	1.08238
			P VALUE(Vehicle VS NEC-1)AKO (2 VS 4)	0.000211936	0.0264297

## Sheet: Supplemental figure 5g
Supplemental figure 5g
	Vehi	1		Plasma Triglyceride	Liver Triglyceride
			Med20f/f	103.363	12.889
				132.487	9.90706
				79.0476	16.1038
				143.439	11.0741
				112.543	15.304
				116.582	13.1506
			mean	114.577	13.0714
			sem	9.21961	0.969904
		2	Med20-AKO	222.593	14.2079
				172.365	15.6605
				253.36	22.5316
				183.598	22.9026
				192.326	20.0811
				124.326	19.6822
			mean	191.428	19.1776
			sem	18.0138	1.45217
			p value(Ctrl VS AKO)vehicle (1 VS 2)	0.00349881	0.00575824
	NEC-1	3	Med20f/f	126.693	10.406
				101.878	18.9403
				117.54	12.9625
				116.693	8.91585
				114.328	10.9223
				98.6235	12.633
			mean	112.626	12.4633
			sem	4.29361	1.43087
		4	Med20-AKO	81.1548	15.3096
				143.704	16.0488
				103.757	11.7674
				115.926	12.703
				118.439	12.5549
				172.487	14.8539
			mean	122.578	13.8729
			sem	12.9983	0.714142
			P VALUE(Vehicle VS NEC-1)AKO (2 VS 4)	0.0112616	0.008317
