# Supplementary material for: Surplus fatty acid synthesis increases oxidative stress in adipocytes and induces lipodystrophy
Source: Nat Commun. 2024 Jan 2;15:133. doi: 10.1038/s41467-023-44393-7 (PMC10761979; doi:10.1038/s41467-023-44393-7)
Supplement: Supplementary file 4 — Source Data [file 41467_2023_44393_MOESM4_ESM.zip › Source data/Supplemental figure 6.xlsx]

## Sheet: Supplemental figrue 6b
Supplemental figure 6b
			Control	0.98075	1.09017	0.929078
		Stavudine	(-GSH)	2.59473	2.19656	2.23607
			(+GSH)	0.956434	0.995947	1.0385
			Mean	SEM	T test (P value)
		Control	1	0.0474895
	Stavudine	(-GSH)	2.34245	0.126655	0.00057871	(Stavudine vs Control)
		(+GSH)	0.99696	0.0236961	0.000475222	(Stavudine -GSH vs Stavudine -GSH)

## Sheet: Supplemental figure 6c
Supplemental figure 6A		Supplemental figure 6c									Mean		SEM		T test(P value)
			Control			Stavudine					Control	Stavudine	Control	Stavudine	(Control VS Stavudine)
		Fasn	1.03525	0.775525	1.18922	1.06963	1.1107	0.976479		Fasn	1	1.05227	0.120718	0.0397065	0.701932
		Acc1	0.965424	0.938315	1.09626	1.1168	1.55192	1.14416		Acc1	1	1.27096	0.0487625	0.140701	0.14294
		Acly	0.935613	1.04638	1.018	1.33356	1.15186	1.27329		Acly	1	1.2529	0.0332197	0.0534324	0.0158691

## Sheet: Supplemental figure 6e
Supplemental figure 6e
									Mean	SEM	T test(P value)
	Control	98.5507	106.28	95.1691				Control	100	3.28834
Stavudine	-	19.3237	21.256	21.7391			Stavudine	-	20.7729	0.737935	1.94097e-05	Control VS Stavudine
	+NEC1	67.6329	46.3768	84.5411				+NEC1	66.1836	11.0409	0.014807	Stavudine VS Stavudine+NEC-1
	+ZVAD	11.5942	17.3913	8.69565				+ZVAD	12.5604	2.55628	0.0366932	Stavudine VS Stavudine+ZVAD
	+LIP-1	38.6473	46.3768	43.9614				+LIP-1	42.9952	2.283	0.000755652	Stavudine VS Stavudine+LIP-1

## Sheet: Supplemental figure 6f
Supplemental figure 6f
										Mean	SEM	T test(P value)
		Control	120.361	96.9178	82.721				Control	100	10.9745
	Stavudine	-	151.276	158.095	152.164			Stavudine	-	153.845	2.14023	0.00855006	Control VS Stavudine
		+NEC1	113.683	128.347	124.004				+NEC1	122.011	4.34872	0.00278056	Stavudine VS Stavudine+NEC-1
		+ZVAD	146.653	138.387	150.109				+ZVAD	145.05	3.47743	0.0975486	Stavudine VS Stavudine+ZVAD
		+LIP-1	134.838	150.202	130.588				+LIP-1	138.543	5.95738	0.0729748	Stavudine VS Stavudine+LIP-1

## Sheet: Supplemental figure 6g
Supplemental figure 6g
	Body weight
		weeks	0	1	2	3	4	5	6	7	8	9
		Control	35.5	36.9	39.2	40.8	41.3	40.8	42.6	42.9	44.9	45
			41	43	44.5	46.6	47.4	48.7	48.8	48.2	49	49.5
			34	37.8	37.4	39.7	40.8	42.7	44.1	43.8	43.2	42.7
			45.2	45.7	47.6	48.9	48.9	48.6	50	50.6	50.3	49.6
			37.1	39.4	37.9	39.6	41.8	43.7	45.1	47.8	47.4	47
			43.6	46.2	47.8	47.9	48.7	49.8	51.3	50	49.8	48.6
		Mean	39.4	41.5	42.4	43.9167	44.8167	45.7167	46.9833	47.2167	47.4333	47.0667
		SEM	1.85742	1.6456	1.96723	1.77039	1.59194	1.54087	1.43885	1.30139	1.16352	1.12596
		Stavudine	47.1	46.8	48.4	49.7	50.7	49.8	50.7	52.7	53.4	53.5
			42	45.9	47.9	49.1	49.2	49.1	49.6	48.1	47.9	49.5
			37.7	40	41.5	44.5	46	47.6	48.3	47.4	47.5	48.7
			35.6	36.7	38.2	39.7	41.3	40.8	42	43.6	43.9	44.5
			34.3	37.2	37.4	38.2	39.3	40.6	41.4	43.5	43.7	44.2
			35.2	37.7	38.5	40.7	41.6	43.9	47.5	47	48.9	49
		Mean	38.65	40.7167	41.9833	43.65	44.6833	45.3	46.5833	47.05	47.55	48.2333
		SEM	2.03023	1.8438	2.03198	2.00861	1.89972	1.67611	1.60943	1.3863	1.46418	1.41837
		P value (Control VS Stavudine)	0.790737	0.757789	0.885805	0.922633	0.958158	0.858448	0.856709	0.931883	0.951488	0.533925
		Stavudine+GSH	37.5	36.8	39.8	41.2	42.5	44.4	45.1	45.4	47.5	47.9
			37.3	38.8	39.8	41.9	42.5	44.3	45.3	46.3	46.8	48
			42	43	46.4	47.2	47.8	48.2	48	48.6	47.7	49
			45.8	47.6	48.2	51	51.5	53.9	54.2	54.5	53.8	54.8
			35.2	37.8	39.3	41.4	42.2	44.5	45.4	45.9	47.7	48.4
			35.6	36.9	40	41.2	42.3	44.3	45.9	46.6	48	48.8
		Mean	38.9	40.15	42.25	43.9833	44.8	46.6	47.3167	47.8833	48.5833	49.4833
		SEM	1.69627	1.75836	1.61653	1.69399	1.60707	1.58829	1.44347	1.397	1.05622	1.07778
		P value (Stavudine VS Stavudine+GSH)	0.926581	0.82847	0.920231	0.901566	0.963527	0.585844	0.741471	0.680952	0.579718	0.498874

## Sheet: Supplemental figure 6h
Supplemental figure 6h	Tissue weight
			%	liver	kidney	heart	muscle	gWAT	BAT
			Control	3.33333	0.849673	0.305011	0.631808	4.01307	0.501089
				4.474	0.806127	0.342604	0.685208	3.64006	0.725514
				3.96879	0.975513	0.298626	0.786602	4.53159	0.597253
				3.77279	0.838399	0.27248	0.716703	4.28191	0.544959
				3.95833	0.729167	0.270833	0.807839	3.91667	0.6875
				4.29614	0.687285	0.283	0.683333	3.52678	0.768142
			Mean	3.96723	0.81436	0.295426	0.718582	3.98501	0.63741
			SEM	0.163779	0.0413395	0.0109751	0.0273759	0.155061	0.0432456
			Stavudine	4.2963	0.703704	0.259259	0.851852	3.66667	0.833333
				4.73674	0.884086	0.255403	0.726916	3.9666	0.589391
				4.09786	0.856269	0.285423	0.754332	4.26096	0.550459
				4.61111	1.11111	0.324074	0.856481	4.2963	0.555556
				4.54733	0.90535	0.308642	0.761317	5.04115	0.679012
				5.02804	0.921474	0.300481	0.761218	3.82612	0.620994
			Mean	4.5529	0.896999	0.28888	0.785353	4.1763	0.638124
			SEM	0.133652	0.0534483	0.0112158	0.0223747	0.199655	0.0435697
			P value (Control VS Stavudine)	0.01977	0.249365	0.685415	0.0882794	0.466698	0.990942
			Stavudine+GSH	3.71459	0.881427	0.272823	0.839454	5.25393	0.755509
				5.2838	0.887513	0.330237	0.804954	4.88029	0.784314
				4.77231	0.874317	0.309654	0.655738	3.87978	1.03825
				3.96228	0.961744	0.299209	0.726651	4.36439	0.705279
				4.04358	0.858999	0.293317	0.921852	5.15399	0.607584
				4.52479	0.909091	0.433884	0.950413	5.04132	0.578512
			Mean	4.38356	0.895515	0.323187	0.81651	4.76229	0.744908
			SEM	0.23959	0.0148502	0.0234453	0.0460469	0.217874	0.0672883
			P value (Stavudine VS Stavudine+GSH)	0.55087	0.979184	0.216248	0.556357	0.0755062	0.21239
